# Supplementary material for: QTL and PACE analyses identify candidate genes for anthracnose resistance in tomato
Source: Front Plant Sci. 2023 Aug 4;14:1200999. doi: 10.3389/fpls.2023.1200999 (PMC10443646; doi:10.3389/fpls.2023.1200999)
Supplement: Supplementary file 1 [file Table_1.xlsx]

## Sheet: TableS1
Table S1. Phenotypic data for the lesion diameter of the 243 RILs after six days of inoculation with anthracnose (C. coccodes) using a hypodermic puncture technique
ID	Season1 Lesion (mm)	Season2 Lesion (mm)	Average
Ind_1	12.7056	10.5497	11.6276
Ind_2	6.52361	5.59542	6.05951
Ind_3	3.4	6.66241	5.0312
Ind_4	7.12442	8.30917	7.71679
Ind_5	7.3875	4.59913	5.99332
Ind_6	13.3125	14.6887	14.0006
Ind_7	7.29298	6.54084	6.91691
Ind_8	5.79474	2.8488	4.32177
Ind_9	5.625	4.39375	5.00938
Ind_10	5.7625	6.15541	5.95895
Ind_11	10.1722	10.8749	10.5236
Ind_12	4.45	16.0018	10.2259
Ind_13	13.15	7.55341	10.3517
Ind_14	14.2194	22.1653	18.1923
Ind_15	7.50833	5.70025	6.60429
Ind_16	3.1875	4.03873	3.61312
Ind_17	7.0375	3.83082	5.43416
Ind_18	4.0125	4.73695	4.37473
Ind_19	4.35	6.7913	5.57065
Ind_20	5.10833	1.87224	3.49029
Ind_21	19.1056	8.04494	13.5752
Ind_22	5.12763	12.3393	8.73346
Ind_23	8.37434	9.13335	8.75385
Ind_24	3.93224	4.87187	4.40206
Ind_25	12.026	12.3354	12.1807
Ind_26	7.14211	10.8281	8.98511
Ind_27	12.2125	12.4063	12.3094
Ind_28	8.59861	10.0631	9.33087
Ind_29	3.53816	4.06515	3.80165
Ind_30	17.8664	13.1331	15.4998
Ind_31	10.0214	6.94659	8.484
Ind_32	6.03194	1.19962	3.61578
Ind_33	13.1888	15.0328	14.1108
Ind_34	9.175	4.90078	7.03789
Ind_35	8.84583	11.7655	10.3057
Ind_36	4.63026	2.18461	3.40744
Ind_37	7.5375	7.57427	7.55589
Ind_38	17.2167	23.2039	20.2103
Ind_39	10.8181	14.5025	12.6603
Ind_40	19.2671	11.0947	15.1809
Ind_41	8.9875	6.6733	7.8304
Ind_42	2.48889	2.08639	2.28764
Ind_43	6.21806	8.18183	7.19994
Ind_44	9.96579	4.57565	7.27072
Ind_45	7.29211	8.11896	7.70553
Ind_46	11.525	15.6446	13.5848
Ind_47	7.225	6.90526	7.06513
Ind_48	5.9625	5.4851	5.7238
Ind_49	11.25	12.0112	11.6306
Ind_50	4.93611	5.65795	5.29703
Ind_51	8.625	5.48837	7.05668
Ind_52	7.46634	10.1972	8.83175
Ind_53	2.94861	4.99659	3.9726
Ind_54	14.6189	8.9337	11.7763
Ind_55	7.16111	6.8613	7.01121
Ind_56	6.60285	9.70455	8.1537
Ind_57	7.14671	10.4057	8.77621
Ind_58	6.5125	11.9502	9.23136
Ind_59	7.80658	6.21883	7.0127
Ind_60	7.9625	3.74164	5.85207
Ind_61	12.7583	5.90151	9.32992
Ind_62	7.5375	10.8432	9.19036
Ind_63	8.67434	9.68996	9.18215
Ind_64	2.525	2.66886	2.59693
Ind_65	5.06528	6.5854	5.82534
Ind_66	3.10132	5.94744	4.52438
Ind_67	5.825	4.7163	5.27065
Ind_68	6.9	9.31227	8.10614
Ind_69	5.075	8.98535	7.03017
Ind_70	5.2375	5.06917	5.15334
Ind_71	11.7125	11.9895	11.851
Ind_72	5.88553	5.63236	5.75894
Ind_73	8.64167	3.66148	6.15157
Ind_74	5.7625	8.70433	7.23341
Ind_75	11.823	9.45941	10.6412
Ind_76	6.94583	12.0895	9.51769
Ind_77	9.82273	8.27588	9.04931
Ind_78	6.8	7.35135	7.07568
Ind_79	4.45	5.01914	4.73457
Ind_80	6.47303	7.62572	7.04937
Ind_81	10.7566	8.7637	9.76014
Ind_82	4.375	3.92437	4.14968
Ind_83	9.05066	6.37733	7.71399
Ind_84	10.4428	11.6464	11.0446
Ind_85	6.8625	7.39898	7.13074
Ind_86	1.83092	4.82327	3.3271
Ind_87	5.225	5.34063	5.28282
Ind_88	4.74488	5.14177	4.94333
Ind_89	6.93816	7.81751	7.37783
Ind_90	8.8625	9.30713	9.08482
Ind_91	5.99861	6.40141	6.20001
Ind_92	6.91667	7.19981	7.05824
Ind_93	4.0875	2.48111	3.28431
Ind_94	9.08056	13.6351	11.3578
Ind_95	7.3125	9.96255	8.63753
Ind_96	9.66842	15.046	12.3572
Ind_97	5.15972	4.10909	4.63441
Ind_98	7.61528	5.48651	6.55089
Ind_99	11.902	3.82614	7.86406
Ind_100	5.86111	6.54248	6.2018
Ind_101	13.2333	5.30427	9.2688
Ind_102	5.3	9.76353	7.53176
Ind_103	8.30278	9.8631	9.08294
Ind_104	16.8155	9.2635	13.0395
Ind_105	8.36316	4.50373	6.43344
Ind_106	14.373	6.33882	10.3559
Ind_107	6.54028	14.2678	10.404
Ind_108	10.2125	13.3261	11.7693
Ind_109	5.9203	8.66205	7.29117
Ind_110	12.0517	6.25508	9.15338
Ind_111	8.075	9.39226	8.73363
Ind_112	7.44539	13.6685	10.5569
Ind_113	10.8208	9.42791	10.1244
Ind_114	8.14861	10.317	9.23279
Ind_115	8.58194	7.97616	8.27905
Ind_116	14.0572	7.7868	10.922
Ind_117	4.76513	7.32216	6.04365
Ind_118	8.55256	9.05474	8.80365
Ind_119	11.5961	3.31364	7.45484
Ind_120	5.4875	6.54888	6.01819
Ind_121	10.3053	4.72715	7.51621
Ind_122	4.44444	3.79108	4.11776
Ind_123	6.0375	5.50985	5.77367
Ind_124	15.2137	16.5572	15.8855
Ind_125	5.34181	5.01714	5.17948
Ind_126	18.5125	21.9661	20.2393
Ind_127	6.525	6.01637	6.27068
Ind_128	4.55	3.5241	4.03705
Ind_129	11.0262	12.4369	11.7316
Ind_130	7.175	10.2425	8.70876
Ind_131	10.5362	5.77151	8.15385
Ind_132	9.40132	8.0947	8.74801
Ind_133	12.9528	7.90476	10.4288
Ind_134	12.3694	5.04713	8.70829
Ind_135	8.02763	3.66645	5.84704
Ind_136	5.67251	3.5983	4.63541
Ind_137	5.9	4.80447	5.35223
Ind_138	4.14306	2.32596	3.23451
Ind_139	7.725	9.54139	8.6332
Ind_140	8.75278	12.3467	10.5498
Ind_141	2.975	5.88623	4.43062
Ind_142	4.525	5.13764	4.83132
Ind_143	8.05556	5.35027	6.70292
Ind_144	6.99013	5.31483	6.15248
Ind_145	5.58092	7.82899	6.70496
Ind_146	7.59474	8.28472	7.93973
Ind_147	13.4309	7.0238	10.2274
Ind_148	4.33289	3.56824	3.95057
Ind_149	11.1736	13.9828	12.5782
Ind_150	2.8	5.24389	4.02195
Ind_151	5.625	4.27795	4.95148
Ind_152	10.2678	10.878	10.5729
Ind_153	7.84583	9.34077	8.5933
Ind_154	7.5375	4.26708	5.90229
Ind_155	5.475	5.38975	5.43238
Ind_156	14.1526	10.4756	12.3141
Ind_157	10.8322	11.6429	11.2375
Ind_158	8.74167	8.18788	8.46477
Ind_159	6.04671	11.913	8.97986
Ind_160	5.85	3.49037	4.67019
Ind_161	8.34583	7.094	7.71991
Ind_162	11.15	11.6997	11.4249
Ind_163	8.5125	4.29785	6.40517
Ind_164	5.5375	4.02798	4.78274
Ind_165	13.1	6.77118	9.93559
Ind_166	11.6014	5.04663	8.32401
Ind_167	8.59539	6.63462	7.61501
Ind_168	3.8875	5.95087	4.91919
Ind_169	6.625	6.93999	6.78249
Ind_170	14.3217	15.9448	15.1333
Ind_171	3.81667	6.59583	5.20625
Ind_172	4.10329	7.3371	5.72019
Ind_173	7.8	4.43062	6.11531
Ind_174	2.825	3.03277	2.92888
Ind_175	13.9591	8.57024	11.2647
Ind_176	4.75833	7.52772	6.14303
Ind_177	12.8747	12.2213	12.548
Ind_178	13.5944	14.3189	13.9567
Ind_179	10.6346	5.54919	8.09188
Ind_180	7.21974	8.19007	7.7049
Ind_181	13.6375	6.09405	9.86577
Ind_182	11.875	6.14185	9.00842
Ind_183	6.1125	7.53567	6.82408
Ind_184	12.1375	10.3079	11.2227
Ind_185	10.55	6.88988	8.71994
Ind_186	9.4625	5.98554	7.72402
Ind_187	10.3645	11.602	10.9833
Ind_188	3.8375	6.3851	5.1113
Ind_189	7.43341	6.82619	7.1298
Ind_190	3.46528	2.68828	3.07678
Ind_191	10.1	9.53068	9.81534
Ind_192	14.425	17.3984	15.9117
Ind_193	4.85	8.78427	6.81713
Ind_194	5.1875	2.66558	3.92654
Ind_195	9.4125	4.92386	7.16818
Ind_196	7.70417	4.94851	6.32634
Ind_197	10.15	6.95329	8.55165
Ind_198	3.425	4.4689	3.94695
Ind_199	4.3125	12.9725	8.64248
Ind_200	9.59722	17.7467	13.672
Ind_201	4.725	8.89652	6.81076
Ind_202	8.7125	13.6132	11.1629
Ind_203	3.6625	7.42088	5.54169
Ind_204	9.8856	13.3452	11.6154
Ind_205	5.17895	9.4806	7.32978
Ind_206	3.775	4.60173	4.18836
Ind_207	12.2375	14.2771	13.2573
Ind_208	1.825	6.75551	4.29025
Ind_209	4.62697	13.4311	9.02904
Ind_210	5.9875	8.3932	7.19035
Ind_211	4.79013	5.17457	4.98235
Ind_212	2.60789	7.01019	4.80904
Ind_213	6.45066	7.78444	7.11755
Ind_214	8.52961	11.2438	9.88668
Ind_215	3.775	4.90524	4.34012
Ind_216	7.11776	9.56872	8.34324
Ind_217	13.8694	8.46928	11.1694
Ind_218	16.136	12.7417	14.4388
Ind_219	3.74934	3.94284	3.84609
Ind_220	12.1875	4.25389	8.22069
Ind_221	5.76667	8.10749	6.93708
Ind_222	5.1875	5.23214	5.20982
Ind_223	12.3236	6.1653	9.24446
Ind_224	2.67222	1.90911	2.29067
Ind_225	8.675	14.6978	11.6864
Ind_226	6.65	8.1289	7.38945
Ind_227	13.4342	12.6993	13.0668
Ind_228	9.59371	11.1702	10.382
Ind_229	20.2667	10.0542	15.1604
Ind_230	8.85	8.71348	8.78174
Ind_231	16.1625	11.7714	13.967
Ind_232	7.33472	9.11818	8.22645
Ind_233	17.4316	11.0784	14.255
Ind_234	3.12346	7.9987	5.56108
Ind_235	11.5329	3.21045	7.37167
Ind_236	3.44167	0.858658	2.15016
Ind_237	7.40921	4.18352	5.79636
Ind_238	9.45278	5.49848	7.47563
Ind_239	8.2125	6.31709	7.26479
Ind_240	17.6901	7.62959	12.6599
Ind_241	7.6375	3.95471	5.7961
Ind_242	4.1875	5.55193	4.86972
Ind_243	12.9002	13.6455	13.2729

## Sheet: Table S2
Table S2. Summary of Genotyping by Sequencing (GBS) of Tomato RIL population and QTLseq of Resistant and Susceptible Bulks
	Total Raw Reads	Mapped Reads	Total SNPs	Polymorphic SNPs	SNPs used for Skeletal map
Genotyping by Sequeencing	930310056	921006955	61046	15300	1610
	Total Raw Reads	Mapped Reads	Total SNPs/INDELs	Polymorphic SNPs	Polymorphic INDELs	Total
QTLseq Resistant bulk	1474242328	1425779754	2774264	2623	1056	3679
QTLseq Susceptible bulk	1547236596	1492787722	2758048	2708	933	3641

## Sheet: Table S3
Table S3. The genetic map used in the QTL analysis provides the centimorgan (cM) distance for each marker
Marker ID	Chr	cM
S01_97373161	1	0
S01_97373160	1	2.68
S01_96234773	1	10.917
S01_96230005	1	14.145
S01_95451408	1	22.247
S01_95354918	1	26.425
S01_95285942	1	30.587
S01_92313075	1	46.596
S01_92375959	1	52.302
S01_92183161	1	57.408
S01_92112005	1	64.453
S01_92132737	1	69.902
S01_91554316	1	75.825
S01_83527073	1	105.497
S01_83787145	1	109.464
S01_83583293	1	112.691
S01_84441289	1	121.643
S01_83535155	1	132.248
S01_83535161	1	132.248
S01_83535167	1	132.248
S01_83535190	1	135.641
S01_83177576	1	142.655
S01_83563183	1	147.111
S01_83527354	1	149.189
S01_82321329	1	158.904
S01_82103209	1	165.906
S01_82103223	1	168.586
S01_82233684	1	173.245
S01_82098708	1	173.9
S01_82098746	1	173.9
S01_82098752	1	173.9
S01_82098844	1	173.9
S01_82098878	1	173.9
S01_82248653	1	173.9
S01_82321539	1	174.804
S01_82321414	1	179.159
S01_79296545	1	195.898
S01_79289646	1	201.301
S01_78971671	1	211.033
S01_78971630	1	215.031
S01_78323529	1	221.693
S01_77438899	1	226.392
S01_77368176	1	230.801
S01_77254612	1	235.075
S01_77368281	1	239.79
S01_77558039	1	245.137
S01_77591636	1	249.798
S01_74679719	1	256.575
S01_56781907	1	261.924
S01_14701911	1	267.134
S01_51632410	1	271.438
S01_58994288	1	275.326
S01_75209728	1	279.768
S01_75709885	1	284.487
S01_61831827	1	288.756
S01_57751495	1	292.722
S01_32150228	1	296.145
S01_61259228	1	300.202
S02_34425917	2	0
S02_34974747	2	8.687
S02_36351550	2	21.247
S02_37289452	2	34.065
S02_37424871	2	39.609
S02_37362277	2	45.293
S02_37316988	2	52.509
S02_38317158	2	61.805
S02_38638552	2	76.364
S02_38638594	2	86.811
S02_38887724	2	94.694
S02_39052974	2	101.723
S02_39677456	2	109.898
S02_39678193	2	115.386
S02_40026719	2	123.413
S02_40281550	2	130.772
S02_41025226	2	139.185
S02_41544481	2	148.372
S02_41721334	2	154.295
S02_42370519	2	159.313
S02_42137826	2	162.706
S02_42308059	2	165.928
S02_42494409	2	169.82
S02_42494400	2	171.678
S02_42494170	2	175.771
S02_42854743	2	181.016
S02_42770389	2	184.355
S02_42821852	2	190.252
S02_42834135	2	196.125
S02_43750075	2	205.37
S02_43750050	2	209.202
S02_43750174	2	213.31
S02_43750228	2	216.978
S02_44151170	2	225.164
S02_44238393	2	230.091
S02_44230920	2	234.154
S02_44230914	2	235.849
S02_44531500	2	243.214
S02_48716892	2	257.978
S02_48751511	2	257.978
S02_48709948	2	261.866
S02_48636055	2	265.974
S02_49268550	2	272.876
S02_49268169	2	276.66
S02_49268170	2	277.589
S02_49264068	2	281.85
S02_49264142	2	285.298
S02_49268511	2	289.63
S02_49268509	2	292.749
S02_49185693	2	303.446
S02_54871533	2	326.908
S02_52014873	2	341.873
S02_51369054	2	349.46
S02_51570082	2	355.475
S02_50852010	2	360.172
S02_50817709	2	363.978
S02_50817856	2	365.29
S02_49267759	2	381.243
S02_49268233	2	394.201
S02_49268234	2	397.594
S02_49165585	2	403.119
S02_49137937	2	406.594
S02_49051212	2	412.149
S02_49051957	2	418.103
S02_48553080	2	424.59
S02_47434348	2	434.468
S02_18531972	2	473.182
S02_52360947	2	483.534
S02_26371742	2	495.506
S02_25015501	2	508.777
S02_25015554	2	520.145
S02_25015089	2	534.993
S02_49998144	2	548.4
S02_55615722	2	561.88
S02_49267912	2	574.636
S02_49267913	2	580.067
S02_24997996	2	592.681
S02_24998010	2	605.542
S03_1017785	3	0
S03_1017930	3	3.064
S03_1017926	3	5.525
S03_1064245	3	9.834
S03_1064248	3	10.435
S03_1064283	3	11.821
S03_1064033	3	14.396
S03_1063790	3	16.2
S03_1206027	3	21.143
S03_1487756	3	27.546
S03_1578903	3	38.895
S03_2472641	3	58.662
S03_2472575	3	64.154
S03_2472526	3	65.958
S03_2463027	3	70.754
S03_2611561	3	75.328
S03_2465714	3	80.089
S03_2762083	3	87.27
S03_2925032	3	95.366
S03_2850917	3	98.563
S03_12464054	3	132.965
S03_18433847	3	145.916
S03_60674025	3	157.42
S03_67047299	3	173.698
S03_12464118	3	188.37
S03_31768987	3	205.935
S03_36036179	3	208.999
S03_11971540	3	211.58
S03_11636046	3	214.652
S03_53327249	3	217.993
S03_45186906	3	221.06
S03_45192346	3	223.203
S03_32687497	3	225.579
S03_34194204	3	227.449
S03_52201012	3	229.606
S03_30871832	3	233.083
S03_6427747	3	237.919
S03_31744667	3	241.813
S03_38848732	3	243.754
S03_47764668	3	247.558
S03_50194414	3	251.779
S03_50194429	3	255.777
S03_8297679	3	260.697
S03_18456572	3	269.633
S03_18456506	3	279.343
S03_18416177	3	292.676
S03_18416179	3	292.676
S03_13309247	3	298.867
S03_13309239	3	299.522
S03_13379768	3	302.416
S03_13379722	3	308.582
S03_13379724	3	308.582
S03_13379732	3	310.869
S03_35360553	3	315.522
S03_35360524	3	316.56
S03_35360573	3	317.599
S03_35360521	3	318.637
S03_35360626	3	318.977
S03_35360644	3	318.977
S03_35360654	3	318.977
S03_35360667	3	318.977
S03_9540987	3	322.037
S03_32695874	3	325.931
S03_52441207	3	329.01
S03_52441362	3	330.814
S03_52441396	3	331.688
S03_53279713	3	334.697
S03_23546270	3	338.071
S03_54523952	3	341.585
S03_53325482	3	345.51
S03_23325447	3	348.191
S03_31452652	3	351.399
S03_45191947	3	353.84
S03_8915307	3	357.183
S03_10323493	3	360.775
S03_8241700	3	364.677
S03_54724430	3	370.819
S03_55008068	3	376.648
S03_55008252	3	380.425
S03_61295243	3	388.588
S03_61320038	3	392.361
S03_61923359	3	399.954
S03_65330994	3	419.238
S03_65310076	3	422.412
S03_65318371	3	426.489
S03_65766040	3	431.169
S03_66174363	3	436.098
S03_66550414	3	440.485
S03_66550371	3	442.07
S03_66550521	3	444.257
S03_66529029	3	447.914
S03_66534547	3	450.927
S03_66534427	3	451.802
S03_66528800	3	454.333
S03_67801135	3	463.476
S03_68292824	3	469.093
S03_68286133	3	474.429
S03_68286264	3	476.54
S03_68721434	3	482.776
S03_68917431	3	487.644
S03_69309582	3	494.539
S03_69309620	3	496.946
S03_69518289	3	504.173
S03_70185290	3	510.202
S03_70318716	3	513.17
S03_71222095	3	520.455
S03_72135538	3	524.6
S03_72154129	3	527.226
S03_72165672	3	528.275
S03_72165793	3	528.275
S03_72048411	3	528.979
S03_71852333	3	529.327
S03_71852335	3	529.327
S03_71958687	3	529.327
S03_71976869	3	529.709
S03_71785896	3	532.83
S03_71577783	3	536.35
S04_807647	4	0
S04_807651	4	10.822
S04_807657	4	22.16
S04_823410	4	43.404
S04_773900	4	48.925
S04_145101	4	58.24
S04_85310	4	62.843
S04_5472	4	69.246
S04_75953	4	74.248
S04_118460	4	79.221
S04_1918507	4	94.353
S04_2554903	4	105.738
S04_2554786	4	108.888
S04_2621500	4	113.968
S04_2640673	4	121.156
S04_2781390	4	125.555
S04_2896829	4	129.504
S04_2956428	4	133.799
S04_2956212	4	135.713
S04_2956200	4	145.462
S04_3264947	4	161.905
S04_3265009	4	164.366
S04_3265005	4	166.608
S04_3264952	4	168.85
S04_3264953	4	171.092
S04_3265000	4	173.334
S04_3265461	4	178.863
S04_3428875	4	183.128
S04_3404750	4	187.399
S04_3404801	4	190.134
S04_3265811	4	195.624
S04_3443008	4	200.063
S04_3636699	4	206.888
S04_3610533	4	211.537
S04_3847796	4	215.322
S04_3851432	4	218.715
S04_25573853	4	233.373
S04_34589206	4	236.568
S04_7341936	4	240.269
S04_44309686	4	249.011
S04_17012906	4	255.563
S04_39007152	4	255.563
S04_21937402	4	257.12
S04_7444570	4	259.822
S04_39137066	4	262.945
S04_50258194	4	266.033
S04_16188481	4	271.378
S04_47322161	4	276.777
S04_47322166	4	278.198
S04_7342815	4	291.892
S04_7342800	4	301.858
S04_13798017	4	317.644
S04_48896070	4	333.479
S04_48896076	4	336.927
S04_48895884	4	339.991
S04_47171019	4	343.291
S04_50003551	4	347.012
S04_25004295	4	350.386
S04_43583710	4	353.066
S04_39647719	4	355.417
S04_42043784	4	357.732
S04_44899950	4	359.296
S04_28808512	4	361.664
S04_28808496	4	363.034
S04_28808509	4	363.799
S04_47130663	4	366.268
S04_13798012	4	370.156
S04_37749291	4	373.172
S04_37749303	4	374.265
S04_12313957	4	376.398
S04_21264899	4	379.297
S04_48895809	4	383.097
S04_48193775	4	386.435
S04_48193848	4	388.567
S04_7792297	4	393.216
S04_9573276	4	397.944
S04_26731876	4	400.408
S04_48887969	4	404.037
S04_43915169	4	407.555
S04_43915153	4	408.593
S04_48001220	4	410.808
S04_48001218	4	411.682
S04_55010580	4	417.591
S04_55670601	4	421.006
S04_54999001	4	426.442
S04_54990156	4	429.945
S04_54996432	4	433.778
S04_55182645	4	442.201
S04_55998646	4	453.497
S04_58376180	4	462.82
S04_58380143	4	467.251
S04_59735819	4	480.553
S04_60193081	4	491.089
S04_60362976	4	497.676
S04_61305818	4	509.294
S04_63538952	4	525.433
S04_63580337	4	530.797
S04_63813490	4	535.567
S04_63761517	4	538.576
S04_63761542	4	540.599
S04_63761428	4	543.005
S04_63760945	4	546.757
S04_63889857	4	551.111
S04_64032850	4	555.6
S04_64055640	4	559.212
S04_64051225	4	563.74
S04_64108344	4	568.235
S04_64231688	4	573.2
S04_64193533	4	577.377
S04_64232347	4	580.154
S04_64248153	4	582.476
S04_64403681	4	586.131
S04_64432694	4	589.457
S04_64471706	4	593.581
S04_64460663	4	597.304
S04_64460453	4	600.752
S04_64719737	4	607.125
S04_65013006	4	614.19
S04_65993103	4	622.085
S04_65694725	4	630.596
S05_1378694	5	0
S05_1378699	5	8.721
S05_1378698	5	17.33
S05_1378730	5	25.601
S05_1378679	5	34.794
S05_21152572	5	70.843
S05_34398058	5	73.403
S05_34398040	5	74.769
S05_10064148	5	78.57
S05_10064147	5	79.554
S05_51074430	5	83.08
S05_51074565	5	85.068
S05_47052681	5	88.726
S05_34503628	5	92.836
S05_34503563	5	94.223
S05_39394828	5	99.21
S05_39394825	5	101.507
S05_26518426	5	108.55
S05_26518557	5	111.724
S05_26518610	5	114.24
S05_46355777	5	117.746
S05_23545690	5	120.865
S05_57867167	5	123.819
S05_57867174	5	126.225
S05_27523958	5	128.905
S05_20644809	5	130.983
S05_57867235	5	133.115
S05_26518387	5	135.412
S05_34105392	5	138.322
S05_34105385	5	139.524
S05_34105359	5	140.726
S05_18055319	5	142.73
S05_29250673	5	144.698
S05_55650423	5	146.57
S05_55650166	5	147.827
S05_58735044	5	149.969
S05_58735071	5	150.078
S05_30909266	5	152.128
S05_39259426	5	156.601
S05_28880624	5	161.352
S05_11524418	5	164.293
S05_20951920	5	167.313
S05_20951866	5	168.132
S05_20951740	5	169.171
S05_10009883	5	171.106
S05_10009912	5	172.363
S05_21934412	5	179.272
S05_10009788	5	185.318
S05_13757169	5	187.156
S05_13757199	5	188.195
S05_53389668	5	190.68
S05_53389682	5	191.828
S05_48770994	5	194.179
S05_48770955	5	195.436
S05_48770861	5	197.569
S05_48770879	5	199.318
S05_48770823	5	201.615
S05_23981009	5	204.46
S05_23980889	5	206.045
S05_29073961	5	208.318
S05_52408419	5	210.596
S05_52408288	5	211.853
S05_24873088	5	212.449
S05_12552580	5	213.504
S05_12552606	5	215.035
S05_24211136	5	217.879
S05_24211163	5	219.246
S05_24211120	5	220.612
S05_39718462	5	222.635
S05_16041576	5	225.266
S05_18744636	5	228.228
S05_20123184	5	231.711
S05_36741048	5	233.797
S05_58914248	5	236.203
S05_21886990	5	239.871
S05_21887036	5	242.222
S05_41068242	5	245.637
S05_41068313	5	249.35
S05_33995300	5	252.485
S05_33995273	5	254.572
S05_11442741	5	257.734
S05_25888389	5	260.942
S05_11342801	5	265.903
S05_46598382	5	269.187
S05_46598368	5	270.608
S05_39740511	5	273.823
S05_18210700	5	278.073
S05_18210654	5	280.205
S05_18210663	5	281.517
S05_18210719	5	283.157
S05_16198784	5	284.578
S05_23536611	5	287.55
S05_61478314	5	292.253
S05_60720940	5	295.564
S05_61190912	5	301.015
S05_61569672	5	305.845
S05_61901344	5	310.969
S05_62054226	5	316.797
S05_62028159	5	321.891
S05_62132669	5	326.467
S05_62958026	5	333.371
S05_62957705	5	334.902
S05_63010287	5	339.595
S05_62791248	5	344.58
S05_62861727	5	349.798
S05_62861706	5	352.697
S05_63889325	5	365.658
S05_64935158	5	379.534
S05_66627511	5	393.665
S05_65773079	5	402.301
S05_64935108	5	411.051
S05_63961032	5	422.144
S05_63969625	5	426.293
S05_62783940	5	436.415
S05_62807477	5	440.099
S05_62534066	5	446.268
S05_62382507	5	450.962
S05_62382515	5	454.026
S05_62329364	5	458.248
S05_62329343	5	461.257
S05_62344806	5	464.909
S05_61650149	5	471.409
S05_61692090	5	474.522
S05_60673574	5	478.912
S05_60706278	5	483.691
S05_60706296	5	483.691
S05_60706313	5	485.878
S05_60607349	5	489.788
S05_60607350	5	492.413
S05_60607358	5	495.039
S05_60931661	5	499.973
S05_60931629	5	502.543
S05_60371703	5	507.597
S05_60274061	5	511.954
S05_60372127	5	516.227
S05_59874929	5	521.281
S05_52618966	5	525.394
S05_52618939	5	528.129
S05_13144559	5	531.413
S05_39728589	5	534.806
S05_43115358	5	537.815
S05_58208538	5	540.769
S05_56247201	5	544.217
S05_29330332	5	547.556
S05_40806803	5	550.51
S05_44599001	5	552.916
S05_44599004	5	554.392
S05_44599077	5	556.47
S05_44599101	5	558.731
S05_44599104	5	560.425
S05_44599124	5	562.467
S05_44599139	5	564.566
S05_44599144	5	566.665
S05_44599148	5	568.359
S05_44599158	5	570.437
S05_44599153	5	572.515
S05_46367100	5	575.628
S05_46367237	5	578.472
S05_46367257	5	580.769
S05_46367255	5	583.066
S05_36536757	5	586.404
S05_50630888	5	590.547
S05_45124806	5	595.951
S05_58420813	5	599.157
S05_58420814	5	600.359
S05_58420831	5	601.562
S05_14535015	5	604.359
S05_14534995	5	605.78
S05_14534971	5	607.202
S05_43540551	5	609.797
S05_43540488	5	611.82
S05_41341094	5	614.609
S05_41341242	5	617.838
S05_10833176	5	621.396
S05_36115198	5	624.515
S05_15176473	5	627.633
S05_15936802	5	630.862
S05_43636769	5	633.926
S05_43636770	5	636.551
S05_54816382	5	639.396
S05_54816460	5	642.405
S05_54816528	5	645.14
S05_39394875	5	648.698
S05_43636644	5	652.366
S05_43636604	5	655.759
S05_43636597	5	659.152
S05_43636631	5	662.545
S05_36115239	5	666.433
S05_30516976	5	670.155
S05_22116206	5	673.11
S05_36115317	5	676.064
S05_36115331	5	678.799
S05_33448715	5	681.643
S05_33448688	5	684.104
S05_33448686	5	686.565
S05_33448661	5	689.026
S05_33448658	5	691.487
S05_34959604	5	694.551
S05_34959618	5	696.793
S05_51772169	5	699.748
S05_39854802	5	702.674
S05_15178835	5	705.411
S05_8243002	5	708.392
S05_20707957	5	711.51
S05_20061709	5	714.562
S05_11603827	5	718.004
S05_34959746	5	720.52
S05_34959685	5	723.036
S05_34959704	5	725.387
S05_34959731	5	727.739
S05_34959676	5	730.09
S05_26899446	5	733.538
S05_26899457	5	736.273
S05_26899475	5	739.008
S05_26899562	5	741.853
S05_26899563	5	744.314
S05_10594048	5	746.884
S05_10594047	5	748.907
S05_10594046	5	750.93
S05_10594095	5	750.93
S05_26899465	5	750.93
S05_58032251	5	750.93
S05_10594096	5	754.488
S05_11300625	5	758.376
S05_11300489	5	760.18
S05_11300460	5	761.546
S05_29319966	5	763.405
S05_10594094	5	765.801
S05_58208565	5	768.81
S05_43636632	5	772.423
S05_44196333	5	775.761
S05_44196451	5	777.839
S05_33602203	5	780.848
S05_33602205	5	782.707
S05_34050508	5	785.78
S05_27531398	5	788.35
S05_27531288	5	791.055
S05_27531312	5	792.202
S05_29249435	5	795.131
S05_11602437	5	797.831
S05_31230775	5	801.916
S05_31230776	5	803.556
S05_31230846	5	805.032
S05_18055208	5	808.155
S05_30456905	5	810.999
S05_10705191	5	814.246
S05_10901379	5	816.871
S05_10901432	5	818.566
S05_10901438	5	819.713
S05_26945243	5	821.9
S05_26945239	5	822.72
S05_39258992	5	825.741
S05_39259028	5	826.834
S05_37086997	5	830.024
S05_37086988	5	830.789
S05_28791491	5	833.018
S05_18741262	5	835.738
S05_18741267	5	836.722
S05_18741297	5	838.198
S05_29031464	5	841.712
S05_37086894	5	845.16
S05_29903582	5	848.443
S05_29903613	5	849.645
S05_29903598	5	850.793
S05_29903473	5	852.378
S05_29903469	5	853.799
S05_52569891	5	856.425
S05_52569967	5	859.16
S05_8779778	5	862.657
S05_46355728	5	866.192
S05_21954250	5	868.599
S05_21954310	5	870.457
S05_21954201	5	873.083
S05_21954178	5	874.559
S05_28989358	5	876.91
S05_44063809	5	879.974
S05_56930553	5	883.197
S05_56930542	5	884.345
S05_56930534	5	885.493
S05_38036405	5	888.276
S05_38036357	5	890.463
S05_38036331	5	892.924
S05_38036330	5	894.291
S05_52888972	5	896.806
S05_52888828	5	898.446
S05_52888835	5	899.649
S05_58310821	5	901.179
S05_27562118	5	902.943
S05_31563195	5	905.364
S05_31563191	5	906.512
S05_36388822	5	908.152
S05_36388969	5	909.846
S05_49451846	5	912.887
S05_49451733	5	915.842
S05_38975073	5	918.686
S05_38975044	5	921.092
S05_37678043	5	924.047
S05_37678065	5	925.851
S05_15326620	5	927.819
S05_55053184	5	929.951
S05_55053076	5	932.743
S05_55053092	5	934.437
S05_43636696	5	937.063
S05_33602140	5	940.511
S05_17425640	5	943.301
S05_17425698	5	946.503
S05_38548056	5	949.519
S05_38548029	5	951.323
S05_45655048	5	954.058
S05_45655013	5	955.644
S05_45655000	5	957.119
S05_45654974	5	958.595
S05_45655007	5	959.852
S05_29496116	5	962.897
S05_29495994	5	965.249
S05_12236325	5	969.192
S05_56422684	5	973.079
S05_56422797	5	975.212
S05_46494871	5	977.947
S05_46494845	5	979.368
S05_46494898	5	980.789
S05_36914905	5	983.291
S05_36914885	5	984.712
S05_36914757	5	986.462
S05_36914786	5	987.773
S05_36914716	5	989.085
S05_40287307	5	991.739
S05_39851457	5	995.19
S05_20301123	5	999.022
S05_20301119	5	1000.99
S05_35330875	5	1004.16
S05_35330687	5	1006.84
S05_18007394	5	1010.35
S05_26864726	5	1013.74
S05_46076102	5	1017.24
S05_46076000	5	1020.09
S05_42041265	5	1023.37
S05_56421304	5	1026.55
S05_29330417	5	1029.88
S05_29250597	5	1033.22
S05_35774762	5	1036.45
S05_9766938	5	1039.74
S05_8598452	5	1042.69
S05_10173987	5	1045.7
S05_9676219	5	1048.13
S05_9676181	5	1048.89
S05_9676207	5	1049.66
S05_9357580	5	1053.22
S05_8819558	5	1056.89
S05_7533527	5	1061.61
S05_7534325	5	1065.72
S05_7828539	5	1071.61
S05_7966667	5	1077.58
S05_7335295	5	1082.36
S05_7031821	5	1085.48
S05_6709758	5	1092.2
S05_6484000	5	1098.42
S05_4676988	5	1114.26
S05_4677034	5	1114.26
S05_4676996	5	1114.54
S05_3030140	5	1129.47
S05_2941793	5	1134.97
S05_2815390	5	1135.24
S05_2485113	5	1139.04
S05_316744	5	1156.16
S05_316742	5	1157.64
S05_174310	5	1161.87
S05_326946	5	1167.3
S06_11682829	6	0
S06_11682842	6	12.262
S06_11682832	6	24.756
S06_11682969	6	38.832
S06_11241708	6	76.022
S06_11241891	6	85.051
S06_11241843	6	94.449
S06_11241711	6	110.757
S06_11241724	6	119.028
S06_11002077	6	140.202
S06_11106054	6	154.823
S06_11106061	6	168.239
S06_11106021	6	175.95
S06_46716774	6	217.966
S06_46716799	6	219.077
S06_46994307	6	224.305
S06_46965836	6	229.439
S06_46965822	6	230.806
S06_47929719	6	238.82
S06_48427781	6	244.403
S06_48492525	6	250
S06_48695732	6	258.012
S06_44902492	6	276.164
S06_44902534	6	278.351
S06_44424979	6	284.737
S06_43414662	6	290.554
S06_43446310	6	293.728
S06_43446304	6	294.166
S06_43686681	6	296.504
S06_43396603	6	299.901
S06_42995039	6	302.994
S06_42995071	6	302.994
S06_42995077	6	302.994
S06_42995093	6	302.994
S06_42643927	6	306.197
S06_42695811	6	310.014
S06_42333442	6	316.758
S06_42224302	6	323.578
S06_42092524	6	328.131
S06_42012308	6	332.468
S06_42001528	6	335.477
S06_41717475	6	340.254
S06_41796461	6	343.307
S06_41376803	6	348.053
S06_41375055	6	350.186
S06_41376845	6	356.799
S06_39977844	6	366.382
S06_39584138	6	373.088
S06_39206076	6	381.448
S06_39238155	6	381.448
S06_38447880	6	393.132
S06_36590061	6	403.775
S06_36590060	6	408.434
S06_35480937	6	416.559
S06_35480945	6	420.831
S06_35532968	6	425.573
S06_35532779	6	428.417
S06_16690688	6	434.761
S06_16690725	6	437.673
S06_18987663	6	440.975
S06_4997064	6	443.775
S06_18072670	6	446.627
S06_13874120	6	450.789
S06_23171251	6	455.172
S06_24485855	6	458.84
S06_12806025	6	461.528
S06_24446049	6	464.907
S06_3243308	6	469.339
S06_3047289	6	477.789
S06_3047223	6	486.93
S06_1673084	6	494.661
S06_1673300	6	495.973
S06_1663571	6	499.983
S06_1663362	6	505.066
S06_1663351	6	508.02
S06_931961	6	513.618
S06_2843104	6	522.307
S06_8588125	6	528.169
S06_22465079	6	531.579
S06_22971293	6	534.918
S06_3100104	6	539.309
S06_11617340	6	543.452
S06_20323790	6	546.129
S06_11636012	6	579.93
S06_12306193	6	594.729
S06_12306234	6	608.14
S06_12306237	6	620.957
S06_11673850	6	633.557
S06_11673832	6	644.087
S06_11105946	6	671.499
S06_11106050	6	686.378
S06_11105950	6	698.412
S06_11106159	6	711.541
S06_11221951	6	727.018
S06_11241856	6	742.315
S06_11682944	6	754.029
S06_11636871	6	768.024
S06_11636928	6	782.402
S06_11632603	6	797.327
S06_11095180	6	811.357
S06_11180057	6	836.411
S06_11180101	6	856.9
S07_67685870	7	0
S07_67685820	7	0.553
S07_67192164	7	11.475
S07_64784193	7	25.899
S07_64595385	7	31.186
S07_64618016	7	34.369
S07_63749383	7	42.072
S07_63387153	7	48.563
S07_61247802	7	63.684
S07_60222979	7	71.886
S07_60154062	7	76.671
S07_60154044	7	79.023
S07_60154038	7	81.429
S07_60154047	7	83.835
S07_60081002	7	87.393
S07_60154188	7	91.171
S07_60154146	7	92.264
S07_60154134	7	93.357
S07_59419260	7	99.872
S07_57947955	7	111.106
S07_4954189	7	117.218
S07_4899390	7	119.806
S07_7408241	7	122.924
S07_26980754	7	127.215
S07_44990864	7	132.197
S07_39196927	7	136.393
S07_34751022	7	140.556
S07_3134928	7	148.938
S07_3086548	7	152.557
S07_3079621	7	157.214
S07_2876782	7	162.716
S07_2577637	7	168.047
S07_2577629	7	170.617
S07_2447264	7	175.893
S07_2317645	7	181.404
S08_9970846	8	0
S08_9970835	8	14.008
S08_9970820	8	17.841
S08_9970811	8	21.673
S08_9970833	8	25.506
S08_9970828	8	29.119
S08_1249655	8	41.769
S08_65574686	8	57.692
S08_58824361	8	71.69
S08_9970854	8	86.678
S08_10453633	8	104.574
S08_9971049	8	118.002
S08_9971092	8	129.144
S08_29252788	8	169.375
S08_29253110	8	170.906
S08_427624	8	184.124
S08_270705	8	187.527
S08_1556469	8	197.256
S08_1556354	8	202.995
S08_1975882	8	209.902
S08_2929066	8	218.11
S08_2912955	8	222.505
S08_2912835	8	225.546
S08_2697782	8	231.194
S08_2912615	8	234.97
S08_3021667	8	237.809
S08_3316649	8	242.185
S08_52696535	8	249.225
S08_13019764	8	254.4
S08_18645589	8	258.556
S08_51024117	8	261.984
S08_50222156	8	265.924
S08_28334725	8	269.812
S08_28334713	8	272.547
S08_28334578	8	275.501
S08_24224284	8	279.774
S08_19245992	8	283.771
S08_18074814	8	287.81
S08_15664130	8	292.142
S08_31994645	8	295.623
S08_31994647	8	295.623
S08_35127782	8	300.331
S08_4767684	8	303.56
S08_32662027	8	307.197
S08_14711171	8	310.331
S08_50878826	8	313.717
S08_50878856	8	316.232
S08_50557596	8	320.12
S08_15664283	8	323.184
S08_15664274	8	324.85
S08_15664270	8	326.107
S08_7324235	8	329.72
S08_46660862	8	334.048
S08_10707909	8	338.805
S08_14802526	8	343.46
S08_44754984	8	347.969
S08_42263173	8	351.691
S08_42263175	8	353.277
S08_31001978	8	357.439
S08_39230957	8	362.009
S08_40533903	8	366.441
S08_41724324	8	370.743
S08_52051249	8	371.46
S08_49735286	8	371.857
S08_49735247	8	374.154
S08_32909164	8	377.987
S08_32909092	8	381.342
S08_29245422	8	385.115
S08_51024314	8	391.371
S08_51024315	8	392.027
S08_14127167	8	398.391
S08_14127168	8	400.031
S08_37434297	8	403.699
S08_5013791	8	407.345
S08_5066772	8	411.618
S08_14843491	8	415.798
S08_30385006	8	419.301
S08_23015121	8	422.654
S08_29541218	8	426.486
S08_29541329	8	426.822
S08_18523285	8	429.518
S08_18523287	8	431.65
S08_18645248	8	435.748
S08_27698549	8	439.65
S08_10995766	8	443.64
S08_7097778	8	448.002
S08_7097786	8	449.97
S08_7097787	8	451.938
S08_7097801	8	453.907
S08_7097598	8	455.875
S08_38293884	8	461.09
S08_50669798	8	465.978
S08_50669847	8	467.18
S08_50669688	8	469.094
S08_41360843	8	473.162
S08_31595063	8	477.71
S08_25588485	8	482.038
S08_18104081	8	486.641
S08_18104015	8	490.474
S08_18104027	8	493.867
S08_41794065	8	498.36
S08_41793997	8	502.688
S08_17936707	8	507.346
S08_34196812	8	512.004
S08_23418733	8	516.718
S08_49703151	8	521.376
S08_49703156	8	524.33
S08_17333413	8	529.358
S08_37501823	8	534.734
S08_46208852	8	539.889
S08_23727500	8	544.878
S08_14836635	8	549.501
S08_13975846	8	554.394
S08_27922599	8	558.611
S08_23651194	8	562.334
S08_50495494	8	566.126
S08_50495359	8	568.806
S08_29827820	8	572.584
S08_46154169	8	576.856
S08_6988963	8	581.239
S08_42531607	8	585.16
S08_51898869	8	589.506
S08_51898682	8	592.912
S08_9388225	8	598.969
S08_28915080	8	605.312
S08_28915097	8	608.87
S08_14801853	8	613.646
S08_53058902	8	618.696
S08_53059023	8	623.465
S08_53129984	8	628.897
S08_53130006	8	633.225
S08_53115900	8	639.555
S08_53115894	8	640.593
S08_53115893	8	641.851
S08_53115895	8	642.834
S08_53804941	8	648.66
S08_53804909	8	650.245
S08_53203668	8	654.744
S08_53832666	8	661.231
S08_54483361	8	667.277
S08_55011567	8	672.488
S08_55011566	8	677.147
S08_55011553	8	681.805
S08_55069259	8	687.623
S08_54360487	8	694.351
S08_55369643	8	701.065
S08_55374607	8	706.283
S08_55374742	8	710.941
S08_56026320	8	718.238
S08_56026314	8	720.535
S08_55627395	8	725.469
S08_55736038	8	731.513
S08_56060557	8	736.94
S08_56008964	8	740.896
S08_55541504	8	744.108
S08_56412543	8	749.455
S08_58231057	8	758.214
S08_59477120	8	766.178
S08_59792810	8	773.117
S08_60036746	8	778.713
S08_60337913	8	783.429
S08_60983941	8	791.96
S08_62623751	8	810.166
S08_62615373	8	816.371
S08_62617886	8	821.367
S08_62621441	8	826.567
S08_62621577	8	827.66
S08_63922161	8	836.806
S08_63805177	8	842.586
S08_63660398	8	847.575
S08_63797617	8	852.546
S08_64817202	8	867.7
S08_64940346	8	868.672
S08_65846427	8	871.127
S08_65567442	8	875.576
S09_37153042	9	0
S09_1062157	9	14.699
S09_54481320	9	28.157
S09_368650	9	41.377
S09_368622	9	53.411
S09_368681	9	66.114
S09_20519172	9	104.917
S09_59518100	9	108.839
S09_2315750	9	128.097
S09_2255626	9	135.412
S09_2126196	9	142.16
S09_2126205	9	144.428
S09_2126124	9	144.756
S09_1062348	9	155.311
S09_1062264	9	159.481
S09_927532	9	164.153
S09_138552	9	172.784
S09_493085	9	179.787
S09_532082	9	184.443
S09_531792	9	188.888
S09_2194160	9	202.514
S09_65502264	9	223.11
S09_66507212	9	229.382
S09_66508249	9	233.297
S09_66518119	9	238.191
S09_67985469	9	247.028
S09_67973214	9	251.286
S09_67977209	9	255.184
S09_69160093	9	267.314
S09_70591807	9	282.691
S09_71948661	9	293.524
S09_72739398	9	298.351
S09_72878155	9	301.337
S09_72682191	9	303.189
S09_72883912	9	306.777
S09_72612293	9	309.95
S09_72686724	9	313.637
S09_72465158	9	317.398
S09_72603771	9	320.452
S09_72726454	9	323.732
S10_53108829	10	0
S10_53759717	10	4.914
S10_31457368	10	7.43
S10_55881085	10	10.39
S10_42568574	10	13.652
S10_42568571	10	15.128
S10_35669816	10	18.78
S10_42468728	10	23.359
S10_17360860	10	26.971
S10_53040742	10	30.2
S10_53390756	10	34.528
S10_16839319	10	39.077
S10_14199545	10	43.185
S10_19177045	10	47.623
S10_44531919	10	52.005
S10_41666022	10	56.003
S10_4310841	10	60.192
S10_44606883	10	64.57
S10_24820789	10	68.472
S10_49377867	10	72.026
S10_42395852	10	75.571
S10_44784457	10	79.13
S10_34409375	10	83.647
S10_48654070	10	85.029
S10_32635749	10	86.362
S10_7724969	10	89.676
S10_7520535	10	93.463
S10_19313952	10	97.426
S10_16840473	10	101.039
S10_20469584	10	105.147
S10_6032960	10	109.64
S10_12712135	10	113.802
S10_10364520	10	116.536
S10_30877751	10	118.412
S10_17876738	10	120.5
S10_17876770	10	121.429
S10_19284192	10	124.164
S10_7645721	10	127.2
S10_19912433	10	130.527
S10_12841499	10	134.583
S10_52250425	10	137.861
S10_52250395	10	138.899
S10_52250311	10	140.649
S10_53169010	10	144.054
S10_42678260	10	147.51
S10_25900629	10	150.19
S10_25900589	10	151.611
S10_16245107	10	153.798
S10_44143822	10	155.865
S10_44143749	10	157.973
S10_42528114	10	160.478
S10_54514790	10	162.798
S10_44168723	10	165.551
S10_57951032	10	172.025
S10_57854861	10	174.98
S11_18055758	11	0
S11_17985816	11	14.537
S11_17985800	11	17.735
S11_17985797	11	31.808
S11_17907064	11	45.55
S11_17907070	11	45.55
S11_17930099	11	59.931
S11_17985805	11	75.426
S11_17985902	11	81.683
S11_18013214	11	96.085
S11_56179476	11	131.511
S11_55772554	11	137.372
S11_55400312	11	142.538
S11_55180350	11	147.82
S11_52014540	11	161.763
S11_52014537	11	162.418
S11_51007278	11	167.095
S11_51005641	11	169.598
S11_50642973	11	173.815
S11_24827992	11	178.638
S11_48568267	11	182.279
S11_26279255	11	184.783
S11_41714457	11	188.155
S11_11776606	11	191.826
S11_6225826	11	197.71
S11_5440952	11	202.519
S11_4542052	11	208.61
S11_4650771	11	212.092
S11_4535756	11	215.779
S11_4542264	11	217.747
S11_4230554	11	221.325
S11_4176554	11	223.204
S11_3760450	11	226.518
S11_3865947	11	229.168
S11_3328056	11	233.352
S11_18053793	11	246.431
S11_17930335	11	266.051
S12_63524300	12	0
S12_63128617	12	7.607
S12_62885312	12	12.327
S12_13323564	12	23.573
S12_20228039	12	27.724
S12_43603486	12	31.757
S12_22968869	12	34.876
S12_28132384	12	37.556
S12_28132410	12	38.54
S12_28132302	12	39.906
S12_28132303	12	41.163
S12_23262744	12	44.263
S12_50225570	12	49.639
S12_18075023	12	55.623
S12_29081399	12	60.392
S12_42122625	12	64.775
S12_23597391	12	68.223
S12_29309622	12	71.506
S12_31092908	12	74.735
S12_45317457	12	78.074
S12_14058969	12	80.261
S12_50225654	12	85.795
S12_50225658	12	85.795
S12_22327877	12	91.493
S12_48920385	12	94.996
S12_43143136	12	99.324
S12_49886248	12	103.431
S12_20957560	12	106.547
S12_38214269	12	117.864
S12_38214324	12	127.961
S12_35398281	12	138.877
S12_35398386	12	141.009
S12_15374827	12	143.84
S12_38207263	12	147.631
S12_7345570	12	151.607
S12_53283471	12	155.507
S12_35753471	12	160.061
S12_55806967	12	164.059
S12_41471492	12	167.056
S12_9048018	12	168.607
S12_58289912	12	170.848
S12_29449858	12	174.626
S12_5026829	12	182.395
S12_4903497	12	185.853
S12_4670259	12	187.987
S12_4413925	12	194.02
S12_4445628	12	196.834
S12_4444325	12	201.018
S12_4444318	12	203.206
S12_4204767	12	208.569
S12_3758124	12	214.244
S12_3764008	12	216.227
S12_3763969	12	218.031
S12_3764134	12	220.258
S12_3629223	12	223.741
S12_3716233	12	227.702
S12_3716329	12	230.12
S12_3716345	12	231.76
S12_3787810	12	235.328
S12_3787819	12	237.789
S12_3764993	12	241.293
S12_3587126	12	246.443
S12_3587174	12	248.576
S12_3364091	12	253.95
S12_2818593	12	262.697
S12_2726774	12	267.235
S12_2726426	12	268.164
S12_2726739	12	269.914

## Sheet: Table S4
Table S4. Details of the QTLs identified for resistance to Anthracnose in the Tomato RIL population by a traditional QTLmapping using MapQTL6
Chromosome	Position	Locus	LOD	# Iter.	mu_A	mu_H	mu_B	Variance	% Expl.	Additive
2	473.182	18531972	3.34	12	7.28231	9.3927	11.5031	8.44797	10.8	-2.11039
2	109.898	39677456	3.34	8	5.97775	6.96551	7.95327	8.2026	5.3	-0.987761
2	115.386	39678193	3.21	15	6.96308	7.9692	8.97533	9.03325	6.3	-1.00612
2	154.295	41721334	3.22	10	6.71442	7.73368	8.75293	9.0524	6.2	-1.01926
2	159.313	42370519	3.3	8	6.8081	7.83777	8.86744	9.04391	6.2	-1.02967
2	175.771	42494170	3.86	7	6.78578	7.8752	8.96462	8.93602	7	-1.08942
2	171.678	42494400	3.66	6	6.71935	7.79756	8.87577	8.98348	6.7	-1.07821
2	169.82	42494409	3.63	9	6.69993	7.77803	8.85613	8.98859	6.6	-1.0781
2	184.355	42770389	4.25	7	6.76365	7.94357	9.1235	8.80166	8.1	-1.17992
2	190.252	42821852	3.51	7	6.91721	8.01438	9.11155	8.99032	6.6	-1.09717
2	196.125	42834135	4.11	12	6.62684	7.75792	8.88899	8.86595	7.6	-1.13107
2	181.016	42854743	3.9	9	6.69617	7.80488	8.91359	8.88717	7.4	-1.10871
2	243.214	44531500	3.33	7	6.88111	7.90238	8.92365	9.06264	6.1	-1.02127
3	454.333	66528800	3.17	5	7.03905	8.06685	9.09464	12.0436	7.8	-1.0278
3	451.802	66534427	3.09	4	7.01476	8.0329	9.05104	12.0783	7.5	-1.01814
3	450.927	66534547	3.15	4	7.01907	8.045	9.07092	12.0598	7.7	-1.02592
3	444.257	66550521	3.04	4	7.04434	8.072	9.09966	12.1018	7.4	-1.02766
3	463.476	67801135	4.69	6	6.75814	8.03568	9.31322	11.5127	11.9	-1.27754
3	474.429	68286133	3.66	4	6.8205	7.95766	9.09481	11.9038	8.9	-1.13715
3	476.54	68286264	3.91	4	6.82374	7.97921	9.13468	11.8346	9.4	-1.15547
3	469.093	68292824	3.8	5	6.79302	7.96462	9.13623	11.814	9.6	-1.17161
3	482.776	68721434	3.67	5	6.79776	7.9516	9.10544	11.8751	9.1	-1.15384
3	487.644	68917431	4.05	4	6.71577	7.93527	9.15477	11.798	9.7	-1.2195
3	496.946	69309620	3.55	5	6.82675	7.96328	9.0998	11.8983	8.9	-1.13653
3	504.173	69518289	3.21	5	6.97356	8.01727	9.06098	12.038	7.8	-1.04371
3	513.17	70318716	3.86	4	6.91569	8.06165	9.20761	11.8533	9.3	-1.14596
3	520.455	71222095	3.11	4	7.08175	8.11195	9.14215	12.0733	7.6	-1.0302
3	536.35	71577783	3.26	10	6.94087	7.84184	8.74281	7.66003	4.8	-0.900969
3	532.83	71785896	3.86	9	6.88633	7.85917	8.83201	7.55956	5.5	-0.972844
3	529.327	71852333	3.97	10	6.88818	7.8677	8.84723	7.51967	5.8	-0.979527
3	529.327	71852335	3.94	9	6.89788	7.86847	8.83906	7.53738	5.6	-0.970585
3	529.327	71958687	3.36	9	6.9791	7.87181	8.76452	7.65512	4.8	-0.892712
3	529.709	71976869	4.08	9	6.89318	7.8833	8.87342	7.51822	5.8	-0.99012
3	528.979	72048411	3.8	4	7.02752	8.13166	9.2358	11.8717	9.1	-1.10414
3	524.6	72135538	2.92	9	7.08171	7.90458	8.72746	7.74301	4.2	-0.822873
3	527.226	72154129	3.07	9	7.0368	7.89016	8.74351	7.70357	4.5	-0.853354
3	528.275	72165672	3.1	9	7.01697	7.88223	8.7475	7.696	4.6	-0.865269
6	373.088	39584138	3.32	21	7.05876	8.09037	9.12197	8.97488	6.7	-1.0316
6	343.307	41796461	3.23	8	6.7852	7.79091	8.79662	9.07974	5.9	-1.00571
6	328.131	42092524	3.28	6	6.83005	7.8544	8.87874	9.06783	6	-1.02434
6	323.578	42224302	3.82	8	6.89105	8.00766	9.12427	8.95063	6.9	-1.11661
6	316.758	42333442	3.72	9	6.63181	7.74346	8.8551	8.95191	6.9	-1.11165
9	247.028	67985469	4.4	5	6.69191	7.98555	9.27918	13.1376	10.6	-1.29364
9	251.286	67973214	4.74	4	6.55738	7.92082	9.28426	13.0377	11.2	-1.36344
9	255.184	67977209	4.44	4	6.6485	7.9456	9.2427	13.1347	10.6	-1.2971
9	267.314	69160093	5.18	10	8.43686	9.52302	10.6092	5.89355	8.6	-1.08616
9	282.691	70591807	4.74	12	8.61894	9.69857	10.7782	5.88002	8.7	-1.07963
10	60.192	4310841	3.42	8	6.85935	7.91079	8.96224	9.00545	6.5	-1.05144
10	109.64	6032960	3.49	7	6.76322	7.83233	8.90143	9.03555	6.3	-1.0691
10	89.676	7724969	3.54	7	6.71819	7.77582	8.83345	8.99985	6.6	-1.05763
10	113.802	12712135	3.98	7	6.67014	7.80037	8.9306	8.88542	7.4	-1.13023
10	134.583	12841499	3.09	8	6.86411	7.85033	8.83654	9.09339	5.8	-0.986217
10	43.185	14199545	3.42	7	6.81116	7.84866	8.88615	9.0378	6.3	-1.03749
10	153.798	16245107	3.73	5	6.93139	8.04215	9.15291	11.8843	9	-1.11076
10	101.039	16840473	3.63	7	6.71953	7.80782	8.89611	8.99299	6.6	-1.08829
10	26.971	17360860	3.74	9	6.7737	7.85422	8.93473	8.9608	6.9	-1.08051
10	120.5	17876738	3.01	8	6.89213	7.85632	8.8205	9.1422	5.5	-0.964183
10	121.429	17876770	3.02	8	6.89174	7.85754	8.82333	9.13968	5.5	-0.965798
10	47.623	19177045	3.01	6	6.8461	7.85263	8.85916	9.13172	5.5	-1.00653
10	124.164	19284192	3.27	8	6.85811	7.88698	8.91584	9.08741	5.9	-1.02887
10	97.426	19313952	3.07	4	7.00699	8.05458	9.10216	12.0846	7.5	-1.04759
10	105.147	20469584	3.56	7	6.71058	7.78022	8.84985	9.01724	6.4	-1.06964
10	68.472	24820789	3.69	8	6.87689	7.95375	9.03061	8.9691	6.8	-1.07686
10	151.611	25900589	3.07	4	7.07284	8.09734	9.12183	12.0896	7.5	-1.02449
10	150.19	25900629	3.09	4	7.07054	8.09846	9.12637	12.0816	7.5	-1.02791
10	118.412	30877751	3.58	8	6.68296	7.7448	8.80665	8.98533	6.7	-1.06185
10	7.43	31457368	4.32	8	6.65714	7.80385	8.95056	8.81312	8	-1.14671
10	86.362	32635749	3.3	7	6.86748	7.89828	8.92907	9.06702	6	-1.03079
10	83.647	34409375	3.63	10	6.79389	7.87574	8.9576	9.00015	6.6	-1.08185
10	18.78	35669816	3.11	8	6.7553	7.7338	8.7123	9.12213	5.6	-0.9785
10	56.003	41666022	3.02	7	6.82413	7.80704	8.78995	9.1301	5.6	-0.982913
10	23.359	42468728	3.78	7	6.66164	7.77367	8.88569	8.95722	6.9	-1.11203
10	160.478	42528114	3.83	6	6.78308	7.85585	8.92861	8.94986	6.9	-1.07277
10	15.128	42568571	3.28	9	6.76163	7.78559	8.80956	9.06937	6	-1.02397
10	13.652	42568574	3.36	9	6.74609	7.78104	8.81598	9.05141	6.2	-1.03495
10	147.51	42678260	3.04	6	6.94723	7.91154	8.87585	9.13805	5.5	-0.964308
10	157.973	44143749	3.11	4	7.01934	8.04928	9.07923	12.0789	7.5	-1.02995
10	155.865	44143822	3.45	9	6.77768	7.78645	8.79521	9.02717	6.3	-1.00877
10	52.005	44531919	3	6	6.88549	7.88308	8.88067	9.14144	5.5	-0.997592
10	64.57	44606883	3.22	7	7.0052	8.00809	9.01099	9.05509	6.1	-1.0029
10	79.13	44784457	3.46	6	6.73908	7.782	8.82491	9.0315	6.3	-1.04291
10	72.026	49377867	3.08	8	6.82606	7.83307	8.84008	9.12103	5.6	-1.00701
10	140.649	52250311	3.16	7	6.78979	7.78431	8.77883	9.08967	5.9	-0.99452
10	30.2	53040742	3.68	9	6.76889	7.86554	8.96219	8.98316	6.7	-1.09665
10	0	53108829	3.18	5	7.13681	8.21189	9.28697	12.0209	8	-1.07508
10	144.054	53169010	3.6	7	6.6951	7.75985	8.8246	8.99065	6.6	-1.06475
10	4.914	53759717	3.02	4	7.10015	8.11776	9.13537	12.1032	7.3	-1.01761
10	10.39	55881085	3.41	11	6.85734	7.87536	8.89337	9.01429	6.4	-1.01802
11	137.372	55772554	3.84	12	7.08603	8.15886	9.23169	8.93638	7	-1.07283
11	142.538	55400312	3.33	12	7.10297	8.09296	9.08296	9.03368	6.3	-0.989997
11	147.82	55180350	3.95	11	6.97157	8.07786	9.18414	8.90101	7.3	-1.10629

## Sheet: Table S5
Table S5. Details of the QTLs identified for resistance to Anthracnose in the Tomato RIL population by a traditional QTLmapping using MultiQTL
Chr	int	Position	LOD	PEV	d	p
2	5	27.6±8.0	4.75	4.5	-1.68	<0.0005
3	10	81.7±8.4	21.11	17.2	-0.52	<0.0005
		102.5±2.3			-0.49	<0.0005
6	9	10.9±10.1	5.42	9.1	-0.83	<0.0005
	13	36.0±14.8			-1.86	0.036
6	13	29.4±5.8	25.91	5	-1.31	<0.0005
	19	51.5±12.9			-0.76	0.045
8	6	16.0±4.5	8.45	8.2	-2.25	<0.0005
8	8	20.4±6.8	4.68	9.5	-2.31	<0.0005
9	10	63.9±2.7	10.33	7.6	-2.45	<0.0005
10	1	58.9±1.5	9.06	7.7	-2.18	<0.0005
PEV percent of trait variance explained by the QTL
d is the QTL effect calculated as the difference between the two homozygotes for the alternative QTL alleles
p is the significance of QTL effect in the model

## Sheet: Table S6
Table S6. Candidate genes identified in QTL mapping analysis associated with Anthracnose resistance and their annotation
	Chr	Start	End	Gene ID	Annotation
SlAnt2.1	2	36328238	36339740	Solyc02g064690	Acyl-CoA N-acyltransferases (NAT) superfamily protein (AHRD V3.3 *** AT2G23060.1)
	2	36362565	36372084	Solyc02g064700	Protein kinase superfamily protein (AHRD V3.3 *** AT2G23070.1)
	2	36391625	36392875	Solyc02g064710	transcriptional regulator of RNA polII, SAGA, subunit (AHRD V3.3 *** AT4G33890.2)
	2	36393418	36397552	Solyc02g064720	phototropic-responsive NPH3 family protein
	2	36401535	36408528	Solyc02g064730	cyclin-dependent kinase B1-2 (AHRD V3.3 --* AT2G38620.3)
	2	36409474	36415248	Solyc02g064740	Chaperone protein DnaJ (AHRD V3.3 *** A0A0B2RP83_GLYSO)
	2	36417018	36422461	Solyc02g064750	Prolyl 4-hydroxylase alpha subunit, putative (AHRD V3.3 *** B9T4J5_RICCO)
	2	36426024	36427623	Solyc02g064760	Sigma factor sigB regulation protein rsbQ (AHRD V3.3 *** A0A0B2RV28_GLYSO)
	2	36427636	36428031	Solyc02g064765	Sigma factor sigB regulation protein rsbQ (AHRD V3.3 *-* A0A1D1YLL3_9ARAE)
	2	36448338	36452831	Solyc02g064770	Sigma factor sigb regulation protein rsbq, putative (AHRD V3.3 *** B9SG47_RICCO)
	2	36467526	36467735	Solyc02g064790	LOW QUALITY:Protein COBRA (AHRD V3.3 *-* A0A151S444_CAJCA)
	2	36510499	36511880	Solyc02g064795	Polynucleotidyl transferase, ribonuclease H-like superfamily protein (AHRD V3.3 --* AT3G01410.2)
	2	36514223	36521525	Solyc02g064800	Transducin/WD-like repeat-protein (AHRD V3.3 *** A0A072W178_MEDTR)
	2	36517999	36521415	Solyc02g064802	chloride channel D (AHRD V3.3 --* AT5G26240.2)
	2	36521735	36522282	Solyc02g064804	GH3 (AHRD V3.3 *-* E2FHL2_9ROSI)
	2	36522695	36523985	Solyc02g064806	Cytochrome P450 (AHRD V3.3 *-* A0A103Y530_CYNCS)
	2	36522861	36524228	Solyc02g064808	Histone H3 K4-specific methyltransferase SET7/9 family protein (AHRD V3.3 --* AT1G21920.2)
	2	36524739	36526903	Solyc02g064830	Indole-3-acetic acid-amido synthetas 3-3
	2	36534851	36535039	Solyc02g064840	LOW QUALITY:8.4 kDa sulfur-rich protein, putative (AHRD V3.3 -** B9RHP2_RICCO)
	2	36540451	36542771	Solyc02g064850	Cytochrome P450, putative (AHRD V3.3 *** B9R747_RICCO)
	2	36554383	36556348	Solyc02g064860	cyclinD3_5
	2	36559877	36560865	Solyc02g064870	Fertilization-related kinase 1 (AHRD V3.3 *** T2B355_SOLCH)
	2	36563269	36564333	Solyc02g064880	Fertilization-related kinase 1 (AHRD V3.3 *** T2B355_SOLCH)
	2	36564361	36570142	Solyc02g064900	cyclinD3_6
	2	36564460	36564642	Solyc02g064890	Fertilization-related kinase 1 (AHRD V3.3 *-* Q6EE09_SOLCH)
	2	36571180	36577329	Solyc02g064895	Retrovirus-related Pol polyprotein from transposon TNT 1-94 (AHRD V3.3 *-* A0A151R9X6_CAJCA)
	2	36579005	36580678	Solyc02g064910	cyclinD3_7
	2	36583867	36585452	Solyc02g064920	LOW QUALITY:Fertilization-related kinase 1 (AHRD V3.3 *** T2B355_SOLCH)
	2	36596291	36597247	Solyc02g064930	LOW QUALITY:MAP kinase kinase kinase 13
	2	36614187	36615581	Solyc02g064940	Leucine-rich repeat receptor-like protein kinase family (AHRD V3.3 *** A0A0K9PL83_ZOSMR)
	2	36614270	36625852	Solyc02g064950	CBS domain-containing protein-like (AHRD V3.3 *** B8AP73_ORYSI)
	2	36616075	36616977	Solyc02g064955	glucuronoxylan 4-O-methyltransferase-like protein (DUF579) (AHRD V3.3 *** AT1G71690.1)
	2	36641329	36645265	Solyc02g064960	APETALA2b
	2	36663163	36665161	Solyc02g064970	Peroxidase
	2	36673056	36674135	Solyc02g064980	LOW QUALITY:MAP kinase kinase kinase
	2	36686401	36690113	Solyc02g064990	Remorin family protein (AHRD V3.3 *** B9H6G4_POPTR)
	2	36696651	36697172	Solyc02g065000	Calcium-binding EF-hand (AHRD V3.3 *** A0A103YH91_CYNCS)
	2	36698446	36698745	Solyc02g065010	LOW QUALITY:EF hand calcium-binding protein family, putative (AHRD V3.3 *** A0A061DG88_THECC)
	2	36707152	36723165	Solyc02g065020	BEST plant protein match is: (TAIR:plant.1) protein, putative (AHRD V3.3 *** G7K7Z5_MEDTR)
	2	36723123	36723359	Solyc02g065040	DNA-directed RNA polymerase II subunit RPB1-like protein (AHRD V3.3 --* AT3G50610.2)
	2	36735180	36736469	Solyc02g065050	Eukaryotic aspartyl protease family protein (AHRD V3.3 *** AT2G39710.1)
	2	36772860	36773932	Solyc02g065055	Protein-S-isoprenylcysteine O-methyltransferase (AHRD V3.3 *-* A0A0V0HYM3_SOLCH)
	2	36797333	36815713	Solyc02g065060	3-ketodihydrosphingosine reductase (AHRD V3.3 *** A0A0B0PNI7_GOSAR)
	2	36802894	36807922	Solyc02g065070	CDPK-related kinase (AHRD V3.3 *** AT3G50530.1)
	2	36814359	36825557	Solyc02g065080	Phosphoglycerate mutase family protein (AHRD V3.3 *** AT3G50520.1)
	2	36817715	36823348	Solyc02g065085	Retrovirus-related Pol polyprotein from transposon TNT 1-94 (AHRD V3.3 *-* A0A151RDV9_CAJCA)
	2	36826039	36836514	Solyc02g065090	Patatin (AHRD V3.3 *** A0A0E0J487_ORYNI)
	2	36836753	36843419	Solyc02g065110	MAP kinase kinase kinase 15
	2	36883982	36890824	Solyc02g065160	Upstream activation factor subunit spp27 (AHRD V3.3 *** A0A151TI11_CAJCA)
	2	36900128	36904587	Solyc02g065170	L-ascorbate oxidase like (AHRD V3.3 *** A0A0B2RUS1_GLYSO)
	2	36907701	36914771	Solyc02g065180	meiotically up-regulated protein (AHRD V3.3 *** AT5G66930.2)
	2	36919601	36922095	Solyc02g065190	Cytochrome P450 (AHRD V3.3 *** Q8H0I6_PETHY)
	2	36950507	36958509	Solyc02g065220	Cytochrome P450 (AHRD V3.3 *** A0A103Y530_CYNCS)
	2	36961249	36966394	Solyc02g065225	Retrovirus-related Pol polyprotein from transposon TNT 1-94 (AHRD V3.3 *** A0A151T5P9_CAJCA)
	2	36970080	36972668	Solyc02g065230	Cytochrome P450 (AHRD V3.3 *** Q8H0I6_PETHY)
	2	36984052	36990886	Solyc02g065250	Methyl esterase (AHRD V3.3 *** A0A072UEL6_MEDTR)
	2	37001409	37004678	Solyc02g094756	Retrovirus-related Pol polyprotein from transposon TNT 1-94 (AHRD V3.3 *-* A0A151TG49_CAJCA)
	2	37005005	37007296	Solyc02g065260	Retrovirus-related Pol polyprotein from transposon TNT 1-94 (AHRD V3.3 *-* A0A151T437_CAJCA)
	2	37007316	37009059	Solyc02g094757	Retrovirus-related Pol polyprotein from transposon TNT 1-94 (AHRD V3.3 *-* A0A151TAT1_CAJCA)
	2	37009483	37009632	Solyc02g065270	Salicylic acid-binding protein 2 (AHRD V3.3 *-* SABP2_TOBAC)
	2	37010909	37016661	Solyc02g065280	Methyl esterase (AHRD V3.3 *** A0A072UEL6_MEDTR)
	2	37017264	37017875	Solyc02g065290	Dof zinc finger protein2
	2	37059039	37062278	Solyc02g065300	Leucyl-tRNA synthetase, putative (AHRD V3.3 *** B9SZE7_RICCO)
	2	37063186	37064432	Solyc02g065310	LOW QUALITY:B3 domain-containing protein (AHRD V3.3 *** A0A0B2RZU6_GLYSO)
	2	37063936	37065738	Solyc02g094758	B3 domain-containing protein (AHRD V3.3 --* R7WFN7_AEGTA)
	2	37066067	37067429	Solyc02g065315	High mobility group protein 2 HMG2 (AHRD V3.3 --* Q40094_IPONI)
	2	37073108	37074360	Solyc02g065340	Transcriptional factor B3 family protein (AHRD V3.3 *-* AT2G24700.1)
	2	37118207	37127075	Solyc02g065360	MRNA, clone: rafl24-09-C04, putative isoform 1 (AHRD V3.3 *** A0A061DG15_THECC)
	2	37127294	37129832	Solyc02g065370	UDP-N-acetylmuramoyl-L-alanyl-D-glutamate--2, 6-diaminopimelate ligase (AHRD V3.3 *** A0A0B0MSS3_GOSAR)
	2	37130688	37136466	Solyc02g065380	Cold acclimation protein (AHRD V3.3 *** A0A1B0Z5D1_MUSPR)
	2	37137877	37138032	Solyc02g065390	LOW QUALITY:NAD(P)H-quinone oxidoreductase subunit 5, chloroplastic (AHRD V3.3 --* NU5C_TECST)
	2	37141474	37144354	Solyc02g065400	33kDa precursor protein of oxygen-evolving complex
	2	37144803	37147617	Solyc02g065410	Pentatricopeptide repeat-containing protein (AHRD V3.3 *** A0A103YH70_CYNCS)
	2	37148911	37152571	Solyc02g065420	CASP-like protein (AHRD V3.3 *** K4B6X5_SOLLC)
	2	37157452	37157910	Solyc02g065430	LOW QUALITY:DUF4228 domain protein (AHRD V3.3 *** G7K9H8_MEDTR)
	2	37167130	37168918	Solyc02g065440	F-box/RNI-like/FBD-like domains-containing protein (AHRD V3.3 --* AT2G26030.4)
	2	37175553	37176614	Solyc02g065460	LOW QUALITY:F-box family protein (AHRD V3.3 *** B9GFH4_POPTR)
	2	37188605	37189147	Solyc02g065470	pathogenesis-related protein-1-like protein (AHRD V3.3 *** AT2G19990.1)
	2	37189903	37195506	Solyc02g065480	electron transporter, putative (Protein of unknown function, DUF547) (AHRD V3.3 *** AT5G66600.9)
	2	37210061	37218716	Solyc02g065490	BEL1-related homeotic protein 22 (AHRD V3.3 *** Q8LLE0_SOLTU)
	2	37232197	37248027	Solyc02g065500	Nucleolar pre-ribosomal-associated protein 1 (AHRD V3.3 *** A0A0B2NVN9_GLYSO)
	2	37251005	37252966	Solyc02g065510	Pentatricopeptide repeat-containing protein, putative (AHRD V3.3 *** B9T4W2_RICCO)
	2	37252973	37253351	Solyc02g065515	transcription factor jumonji (jmjC) domain-containing protein (AHRD V3.3 --* AT1G63490.3)
	2	37254789	37256642	Solyc02g065520	Receptor-like protein kinase (AHRD V3.3 *** W0TR82_ACAMN)
	2	37259368	37261476	Solyc02g065530	Hexosyltransferase (AHRD V3.3 *** K4B6Y5_SOLLC)
	2	37263772	37266409	Solyc02g065540	RING/U-box superfamily protein (AHRD V3.3 *** A0A061DGI8_THECC)
	2	37275896	37276329	Solyc02g065550	ACI19
	2	37277046	37277916	Solyc02g065555	Calcium uniporter, mitochondrial (AHRD V3.3 *** A0A0B0PJN2_GOSAR)
	2	37287761	37289926	Solyc02g065560	Pentatricopeptide repeat-containing protein, putative (AHRD V3.3 *** B9R8H7_RICCO)
SlAnt2.2	2	39664391	39678970	Solyc02g069160	Vesicle-associated membrane protein, putative (AHRD V3.3 *-* B9SVX6_RICCO)
SlAnt2.3	2	41717709	41726243	Solyc02g071800	Receptor-like protein kinase (AHRD V3.3 *** B9I1R1_POPTR)
	2	41727090	41731887	Solyc02g071810	Receptor-like protein kinase (AHRD V3.3 *** C6FF64_SOYBN)
	2	41732506	41735189	Solyc02g071815	Leucine-rich repeat receptor-like protein kinase (AHRD V3.3 *-* C0LGF2_ARATH)
	2	41737052	41746135	Solyc02g071820	Receptor-like protein kinase (AHRD V3.3 *** B9I1R1_POPTR)
	2	41763933	41771324	Solyc02g071830	Mammalian uncoordinated homology 13, domain 2 (AHRD V3.3 *-* A0A118JRY8_CYNCS)
	2	41773209	41773439	Solyc02g071840	LOW QUALITY:Insulinase (Peptidase family M16) family protein (AHRD V3.3 --* AT3G57470.6)
	2	41773510	41773962	Solyc02g071850	LOW QUALITY:Unknown protein (AHRD V3.3 )
	2	41774159	41784057	Solyc02g071860	Receptor-like protein kinase (AHRD V3.3 *** B9I1R1_POPTR)
	2	41788099	41792506	Solyc02g071870	Receptor protein kinase, putative (AHRD V3.3 *** Q9C6G5_ARATH)
	2	41793547	41798595	Solyc02g071875	Leucine-rich repeat receptor-like protein kinase (AHRD V3.3 *** C0LGF2_ARATH)
	2	41810868	41824571	Solyc02g071880	Receptor-like protein kinase (AHRD V3.3 *** B9I1R1_POPTR)
	2	41832242	41838914	Solyc02g071890	Histidinol dehydrogenase, chloroplastic (AHRD V3.3 *** K4B8G4_SOLLC)
	2	41841582	41844365	Solyc02g071900	Seipin (AHRD V3.3 *** A0A151RDH9_CAJCA)
	2	41844793	41851260	Solyc02g071920	NOD26-like intrinsic protein 1.2
	2	41862701	41863579	Solyc02g071930	LOW QUALITY:CTD small phosphatase-like protein (AHRD V3.3 *** W9SMG6_9ROSA)
	2	41865710	41866003	Solyc02g071940	LOW QUALITY:Disease resistance protein (TIR-NBS-LRR class) (AHRD V3.3 --* AT4G19510.10)
	2	41867289	41867591	Solyc02g071950	LOW QUALITY:asparagine synthetase 2 (AHRD V3.3 --* AT5G65010.1)
	2	41868530	41868715	Solyc02g071960	LOW QUALITY:Tesmin/TSO1-like CXC domain-containing protein (AHRD V3.3 --* AT5G25790.2)
	2	41870862	41871458	Solyc02g071970	LOW QUALITY:F-box and Leucine Rich Repeat domains containing protein (AHRD V3.3 --* AT1G80960.6)
	2	41874973	41880465	Solyc02g071980	RING/FYVE/PHD zinc finger-containing protein (AHRD V3.3 *** F4I346_ARATH)
	2	41879619	41886707	Solyc02g071990	Brassinazole-resistant 1 protein (AHRD V3.3 *** A0A059CDQ1_EUCGR)
	2	41892313	41894979	Solyc02g072000	SolycHsfA4c
	2	41896206	41897815	Solyc02g072010	Pentatricopeptide repeat-containing protein (AHRD V3.3 *** A0A118JSM9_CYNCS)
	2	41898144	41899277	Solyc02g072030	LOW QUALITY:ovate family protein 5
	2	41902504	41904563	Solyc02g072040	calcium/calcium/calmodulin-dependent Serine/Threonine-kinase (AHRD V3.3 *** AT2G47010.2)
	2	41907586	41909381	Solyc02g072050	calcium/calcium/calmodulin-dependent Serine/Threonine-kinase (AHRD V3.3 *** AT2G47010.2)
	2	41910515	41911768	Solyc02g072060	SolycHsfl1
	2	41912385	41914886	Solyc02g072070	Serine/threonine-protein kinase (AHRD V3.3 *** M1CRP0_SOLTU)
	2	41919820	41921994	Solyc02g072080	U-box domain-containing protein 17 (AHRD V3.3 *** A0A0B2ST26_GLYSO)
	2	41931915	41941119	Solyc02g072090	DNA polymerase III subunit gamma/tau (AHRD V3.3 *** A0A0B2ST31_GLYSO)
	2	41951492	41958002	Solyc02g072100	Ubiquitin domain-containing protein (AHRD V3.3 *** AT1G53400.1)
	2	41959202	41965633	Solyc02g072105	Dihydroorotase, mitochondrial, putative (AHRD V3.3 *** B9RVX9_RICCO)
	2	41965869	41973295	Solyc02g072120	ER lumen protein-retaining receptor (AHRD V3.3 *** K4B8I6_SOLLC)
	2	41975622	41980515	Solyc02g072130	Protein transport protein Sec61 subunit alpha (AHRD V3.3 *** A0A0B2SPC7_GLYSO)
	2	41994791	41996161	Solyc02g072140	LOW QUALITY:UNE1-like protein (AHRD V3.3 *** G7L787_MEDTR)
	2	41998514	42004874	Solyc02g072150	Trehalose-6-phosphate synthase, putative (AHRD V3.3 *** B9S8D6_RICCO)
	2	42040193	42048176	Solyc02g072160	NAD(P)-binding Rossmann-fold superfamily protein (AHRD V3.3 *** AT4G18810.1)
	2	42058872	42059490	Solyc02g072170	Transcription factor TGA2 (AHRD V3.3 --* TGA2_ARATH)
	2	42064605	42070774	Solyc02g072180	Rab family GTPase (AHRD V3.3 *** D8SVZ0_SELML)
	2	42073823	42075795	Solyc02g072190	WRKY transcription factor 79
	2	42083895	42084236	Solyc02g072200	LOW QUALITY:SGNH hydrolase-type esterase superfamily protein (AHRD V3.3 --* AT4G10950.2)
	2	42093038	42093715	Solyc02g072210	LOW QUALITY:DUF1685 family protein (AHRD V3.3 *** A0A072V475_MEDTR)
	2	42097834	42098493	Solyc02g072220	LOW QUALITY:DUF1685 family protein (AHRD V3.3 *** A0A072V475_MEDTR)
	2	42107707	42115539	Solyc02g072230	Transducin/WD40 repeat-like superfamily protein (AHRD V3.3 *** AT5G45760.1)
	2	42117172	42121668	Solyc02g072240	cellulose synthase family protein (AHRD V3.3 *** AT4G18780.1)
	2	42124627	42125811	Solyc02g072250	Leucine-rich repeat receptor-like protein kinase family (AHRD V3.3 *** A0A0K9NVS3_ZOSMR)
	2	42127169	42129664	Solyc02g072260	SAP-like protein BP-73 (AHRD V3.3 *-* M8BMZ0_AEGTA)
	2	42132507	42135168	Solyc02g072270	RING/FYVE/PHD zinc finger superfamily protein, putative (AHRD V3.3 *** A0A061GDI8_THECC)
	2	42135794	42137986	Solyc02g072280	Subtilisin-like protease (AHRD V3.3 *** A0A151SNY0_CAJCA)
	2	42139752	42141944	Solyc02g072290	Subtilisin-like protease (AHRD V3.3 *** A0A151SNY0_CAJCA)
	2	42154403	42159245	Solyc02g072300	Kinase family protein (AHRD V3.3 *** D7M6L5_ARALL)
	2	42159759	42161064	Solyc02g072305	Sterile alpha motif (SAM) domain-containing protein (AHRD V3.3 --* AT3G07170.1)
	2	42162429	42172385	Solyc02g072310	Receptor-like kinase (AHRD V3.3 *** A0A0K9NVA4_ZOSMR)
	2	42169270	42169905	Solyc02g072330	Subtilisin-like protease (AHRD V3.3 *-* A0A151SNY0_CAJCA)
	2	42169969	42171031	Solyc02g072335	Subtilisin-like protease (AHRD V3.3 *** A0A151SNY0_CAJCA)
	2	42171064	42178751	Solyc02g072370	Subtilisin-like protease (AHRD V3.3 *** Q9LWA3_SOLLC)
	2	42179695	42180071	Solyc02g072380	Receptor-like kinase (AHRD V3.3 *-* A0A072TRW0_MEDTR)
	2	42180132	42180706	Solyc02g072390	Leucine-rich repeat receptor-like protein kinase family protein (AHRD V3.3 *-* AT3G24240.1)
	2	42181064	42187199	Solyc02g072393	Receptor-kinase, putative (AHRD V3.3 *** B9RVA8_RICCO)
	2	42191505	42193781	Solyc02g072397	Disease resistance protein (TIR-NBS-LRR class) family (AHRD V3.3 --* AT3G44480.5)
	2	42197880	42199016	Solyc02g072420	F-box family protein, putative (AHRD V3.3 *** A0A061G2V2_THECC)
	2	42204322	42213369	Solyc02g072440	Leucine-rich repeat protein kinase family protein, putative (AHRD V3.3 *** A0A061F9W0_THECC)
	2	42205213	42207813	Solyc02g072443	Homeobox-leucine zipper family protein / lipid-binding START domain-containing protein (AHRD V3.3 --* AT4G21750.4)
	2	42219806	42227494	Solyc02g072447	Receptor-kinase, putative (AHRD V3.3 *-* B9RVA8_RICCO)
	2	42226740	42227204	Solyc02g072460	LOW QUALITY:Ycf20-like protein (AHRD V3.3 *** A0A1D1YWC0_9ARAE)
	2	42231430	42250196	Solyc02g072470	Receptor-kinase, putative (AHRD V3.3 *-* B9RVA8_RICCO)
	2	42245958	42255320	Solyc02g072500	Nucleobase-ascorbate transporter-like protein (AHRD V3.3 *** G7LJF6_MEDTR)
	2	42258464	42266277	Solyc02g072510	Transcriptional regulator family protein, putative (AHRD V3.3 *** G7IEI1_MEDTR)
	2	42271079	42275049	Solyc02g072520	Receptor kinase, putative (AHRD V3.3 *** A0A061GFM9_THECC)
	2	42287311	42291726	Solyc02g072530	Non-specific serine/threonine protein kinase (AHRD V3.3 *** A0A0V0IL28_SOLCH)
	2	42296977	42297335	Solyc02g072535	pentatricopeptide (PPR) repeat-containing protein (AHRD V3.3 --* AT1G64100.3)
	2	42297746	42299510	Solyc02g072540	Non-specific serine/threonine protein kinase (AHRD V3.3 *** A0A0V0IFU0_SOLCH)
	2	42301031	42301261	Solyc02g072550	Delay of germination 1, putative (AHRD V3.3 *-* A0A061GFN4_THECC)
	2	42301405	42301782	Solyc02g072560	LOW QUALITY:transcription factor-like protein (AHRD V3.3 *** AT3G14880.2)
	2	42302804	42303556	Solyc02g072570	transcription factor-like protein (AHRD V3.3 *** AT3G14880.2)
	2	42311474	42312313	Solyc02g073570	LOW QUALITY:transcription factor-like protein (AHRD V3.3 *** AT3G14880.2)
	2	42317378	42319336	Solyc02g073571	UPF0183 protein family (AHRD V3.3 *-* A0A151TIL6_CAJCA)
	2	42323514	42325124	Solyc02g073572	ATP-dependent DNA helicase Q-like 4B (AHRD V3.3 --* RQL4B_ARATH)
	2	42325921	42330341	Solyc02g073574	Disease resistance protein (AHRD V3.3 *** A0A124SFK9_CYNCS)
	2	42329446	42330159	Solyc02g073576	LOW QUALITY:Polynucleotidyl transferase, Ribonuclease H fold (AHRD V3.3 --* A2Q2M9_MEDTR)
	2	42331627	42332232	Solyc02g073578	LOW QUALITY:Transposon-like element Lyt2-2 DNA (AHRD V3.3 *-* D5MNY6_SOLLC)
	2	42332498	42333208	Solyc02g074610	LOW QUALITY:Transposon-like element Lyt2-2 DNA (AHRD V3.3 *-* D5MNY6_SOLLC)
	2	42338125	42341912	Solyc02g075610	Golgin candidate 6 (AHRD V3.3 *-* A0A0B0P8X2_GOSAR)
	2	42342044	42342487	Solyc02g075615	LOW QUALITY:Golgin candidate 6 (AHRD V3.3 *-* W9SQ07_9ROSA)
	2	42345488	42347018	Solyc02g075620	Pectinesterase (AHRD V3.3 *** K4B8N8_SOLLC)
	2	42355310	42356056	Solyc02g075625	LOW QUALITY:transcription factor-like protein (AHRD V3.3 *** AT3G14880.2)
	2	42345380	42349923	Solyc02g075630	UPF0183 protein (AHRD V3.3 *-* A0A0B2RUE4_GLYSO)
	2	42355719	42355874	Solyc02g076630	CBS / octicosapeptide/Phox/Bemp1 (PB1) domains-containing protein (AHRD V3.3 --* AT3G52950.2)
	2	42367657	42367920	Solyc02g076640	LOW QUALITY:transcription factor-like protein (AHRD V3.3 *-* AT4G18650.1)
	2	42367994	42368164	Solyc02g076650	Transcription factor-related, putative (AHRD V3.3 *-* A0A061GLK1_THECC)
	2	42367861	42374100	Solyc02g076660	Receptor protein kinase, putative (AHRD V3.3 *** B9T7R3_RICCO)
SlAnt2.4	2	42509195	42515047	Solyc02g076820	LIGHT-DEPENDENT SHORT HYPOCOTYLS-like protein (DUF640) (AHRD V3.3 *** AT2G42610.2)
	2	42515472	42516782	Solyc02g076830	Serine/threonine-protein kinase (AHRD V3.3 *-* A0A199VI10_ANACO)
	2	42526950	42538396	Solyc02g076840	SCAR family protein (AHRD V3.3 *-* AT2G34150.2)
	2	42544084	42544575	Solyc02g076850	Dof zinc finger protein4
	2	42547116	42547633	Solyc02g076855	Major pollen allergen Ole e 1 (AHRD V3.3 *** ALL1_OLEEU),Pfam:PF01190
	2	42548932	42550568	Solyc02g076860	Pollen Ole e 1 allergen and extensin family protein (AHRD V3.3 *** AT4G18596.1)
	2	42554307	42562366	Solyc02g076870	Alpha/beta-hydrolase superfamily protein (AHRD V3.3 *** G7LIR3_MEDTR)
	2	42562067	42565054	Solyc02g076880	Heavy metal transport/detoxification superfamily protein (AHRD V3.3 *** A0A061GDN8_THECC)
	2	42573802	42574212	Solyc02g076890	LOW QUALITY:DUF538 family protein (Protein of unknown function, DUF538) (AHRD V3.3 *** AT4G24130.1)
	2	42578866	42582188	Solyc02g076900	dual specificity protein phosphatase-like protein (AHRD V3.3 *** AT4G18593.2)
	2	42586147	42587902	Solyc02g076910	Cysteine protease (AHRD V3.3 *** E7D4U5_TOBAC)
	2	42593748	42598569	Solyc02g076920	bHLH transcription factor 013
	2	42605699	42609191	Solyc02g076930	U-box domain-containing 7-like protein (AHRD V3.3 *** A0A0B0P2C2_GOSAR)
	2	42612019	42615740	Solyc02g076940	DnaJ P58IPK-like protein (AHRD V3.3 --* AT5G03160.1)
	2	42616829	42628381	Solyc02g076945	maternal effect embryo arrest 18 (AHRD V3.3 *** AT2G34090.1)
	2	42629280	42635414	Solyc02g076980	cysteine protease
	2	42640502	42663706	Solyc02g077010	Phospholipase A1 (AHRD V3.3 *-* A5YW95_CAPAN)
	2	42671917	42672649	Solyc02g077015	Retrovirus-related Pol polyprotein from transposon TNT 1-94 (AHRD V3.3 *** A0A151T5P9_CAJCA)
	2	42673787	42675241	Solyc02g077030	Phospholipase A1 (AHRD V3.3 *** A5YW95_CAPAN)
	2	42680237	42687280	Solyc02g077040	phytophthora-inhibited protease 1
	2	42690055	42690534	Solyc02g077060	LOW QUALITY:RPW8.2-like protein (AHRD V3.3 *-* A0A059UJ39_VITPS)
	2	42693433	42696194	Solyc02g077070	Photosystem II reaction center protein K (AHRD V3.3 --* PSBK_LIRTU)
	2	42702965	42707474	Solyc02g077080	Trichome birefringence-like protein (AHRD V3.3 *** G7IKB9_MEDTR)
	2	42708683	42713179	Solyc02g077090	Protein CHUP1, chloroplastic-like protein (AHRD V3.3 *-* A0A0B0P0R5_GOSAR)
	2	42729336	42739129	Solyc02g077110	alpha/beta-Hydrolases superfamily protein (AHRD V3.3 *** AT4G18550.2)
	2	42742705	42744109	Solyc02g077120	GDSL esterase/lipase (AHRD V3.3 *** A0A199UWQ2_ANACO)
	2	42747866	42748543	Solyc02g077130	GDSL esterase/lipase (AHRD V3.3 *-* A0A199W258_ANACO)
	2	42750301	42757042	Solyc02g077160	alpha/beta-Hydrolases superfamily protein (AHRD V3.3 *-* AT4G18550.2)
	2	42758136	42763253	Solyc02g077170	XH/XS domain-containing protein (AHRD V3.3 *-* AT1G15910.1)
	2	42750301	42771321	Solyc02g077190	chromatin remodeling factor18 (AHRD V3.3 --* AT1G48310.2)
	2	42767080	42767716	Solyc02g077200	LOW QUALITY:Mitochondrial transcription termination factor family protein (AHRD V3.3 --* AT2G21710.3)
	2	42784514	42789589	Solyc02g077220	GDSL esterase/lipase (AHRD V3.3 *** A0A0B2PL48_GLYSO)
	2	42790775	42792899	Solyc02g077225	Outer arm dynein light chain 1 protein (AHRD V3.3 --* AT2G34680.2)
	2	42791543	42795790	Solyc02g077230	alpha/beta-Hydrolases superfamily protein (AHRD V3.3 --* AT2G03140.9)
	2	42807941	42811007	Solyc02g077240	Pyruvate decarboxylase (AHRD V3.3 *** Q1I1D9_CITSI)
	2	42811987	42813713	Solyc02g077250	LOW QUALITY:TCP transcription factor 1
	2	42817672	42823881	Solyc02g077260	SUN-like protein5
	2	42824603	42831460	Solyc02g077270	Calcium-binding EF-hand (AHRD V3.3 *-* A0A103XMB0_CYNCS)
	2	42831747	42838487	Solyc02g077280	GTP-binding protein Era-like protein (AHRD V3.3 *** AT5G66470.2)
SlAnt3.1	3	2465111	2466106	Solyc03g007980	Site-determining protein (AHRD V3
	3	2469194	2479077	Solyc03g007990	Conserved peptide upstream open reading frame 14 (AHRD V3
	3	2470717	2479077	Solyc03g007995	stress response NST1-like protein (AHRD V3
	3	2470897	2478371	Solyc03g008010	PPPDE putative thiol peptidase family protein (AHRD V3
	3	2601552	2601801	Solyc03g025100	Peroxidase superfamily protein (AHRD V3
	3	2623070	2628954	Solyc03g025150	Dentin sialophosphoprotein-related, putative isoform 1 (AHRD V3
	3	2637689	2640637	Solyc03g025160	Translational activator gcn1 (AHRD V3
	3	2653367	2653959	Solyc03g025180	LOW QUALITY:Isoflavone-7-O-methyltransferase 8 (AHRD V3
	3	2715367	2733579	Solyc03g025270	fibrillarin 2 (AHRD V3
	3	2722156	2723042	Solyc03g025240	Protein DETOXIFICATION (AHRD V3
	3	2723045	2725340	Solyc03g025250	Protein DETOXIFICATION (AHRD V3
	3	2725371	2726893	Solyc03g025255	Protein DETOXIFICATION (AHRD V3
	3	2728901	2730016	Solyc03g025260	LOW QUALITY:DWNN domain, a CCHC-type zinc finger (AHRD V3
	3	2741027	2760354	Solyc03g025280	RNA recognition motif (RRM)-containing protein (AHRD V3
	3	2759960	2764468	Solyc03g025290	Hydroxyproline-rich glycoprotein (AHRD V3
SlAnt3.2	3	66549693	66550680	Solyc03g115275	Protein Ycf2 (AHRD V3.3 --* YCF2_COFAR)
	3	66550226	66551078	Solyc03g115280	Dentin sialophosphoprotein-related, putative (AHRD V3.3 *-* A0A061FY91_THECC)
	3	66552012	66554507	Solyc03g115290	Agenet and bromo-adjacent homology (BAH) domain-containing protein (AHRD V3.3 --* AT5G55600.3)
	3	66554617	66556378	Solyc03g115300	Expansin (AHRD V3.3 *** Q9ZTG7_SOLLC)
	3	66557599	66558492	Solyc03g115310	Expansin (AHRD V3.3 *** Q84L76_PYRCO)
	3	66558990	66560642	Solyc03g115320	Expansin (AHRD V3.3 *** Q7X9Q3_SAMNI)
	3	66563586	66566532	Solyc03g115330	Galactose oxidase/kelch repeat superfamily protein (AHRD V3.3 --* AT1G19470.1)
	3	66566702	66567292	Solyc03g115340	Expansin (AHRD V3.3 *** Q7FWM1_9ROSA)
	3	66569517	66570023	Solyc03g115350	Expansin (AHRD V3.3 *** Q84L80_PYRCO)
	3	66574860	66576896	Solyc03g115360	40S ribosomal protein S19-like (AHRD V3.3 *** Q2VCJ6_SOLTU)
	3	66576900	66577592	Solyc03g115365	Protein TIC 214 (AHRD V3.3 --* TI214_NICTO)
	3	66578213	66586276	Solyc03g115370	Diacylglycerol kinase (AHRD V3.3 *** K4BL39_SOLLC)
	3	66589720	66592560	Solyc03g115380	UDP-glucose 6-dehydrogenase family protein (AHRD V3.3 *** AT3G29360.2)
	3	66590881	66608247	Solyc03g115390	RNA helicase DEAH-box10
	3	66608293	66610580	Solyc03g115400	Pre-mrna-splicing factor atp-dependent rna helicase dhx16 (AHRD V3.3 *-* A0A0M8KRL3_NICAT)
	3	66618044	66625955	Solyc03g115410	Leucine-rich repeat (LRR) family protein (AHRD V3.3 *** AT5G07910.1)
	3	66623062	66623652	Solyc03g115415	Cysteine/Histidine-rich C1 domain family protein (AHRD V3.3 --* AT3G59130.1)
	3	66623728	66625778	Solyc03g115420	F-box family protein (AHRD V3.3 *** B9H429_POPTR)
	3	66630511	66632672	Solyc03g115440	AT-rich interactive domain-containing protein 2 (AHRD V3.3 *** A0A0B2QRH4_GLYSO)
	3	66640017	66641354	Solyc03g115450	LOW QUALITY:Zinc finger protein 1 (AHRD V3.3 *** A0A151SLY5_CAJCA)
	3	66644168	66646507	Solyc03g115460	Transmembrane protein, putative (AHRD V3.3 *-* G7LDL9_MEDTR)
	3	66648461	66653155	Solyc03g115470	Soluble N-ethylmaleimide-sensitive factor adaptor protein (AHRD V3.3 *** A0A072UQP3_MEDTR)
	3	66654433	66654821	Solyc03g115480	LOW QUALITY:Protein TIC 214 (AHRD V3.3 --* TI214_SOLBU)
	3	66655215	66655481	Solyc03g115490	Complex 1 LYR protein (AHRD V3.3 *** A0A118JYZ0_CYNCS)
	3	66655935	66661037	Solyc03g115500	Heparanase 1-like protein (AHRD V3.3 *** T2D261_TOBAC)
	3	66663970	66673592	Solyc03g115510	S phase cyclin A-associated in the endoplasmic reticulum (AHRD V3.3 *** A0A0B0NPR6_GOSAR)
	3	66671825	66690660	Solyc03g115530	SNF2 domain-containing protein (AHRD V3.3 *** D7M0M5_ARALL)
	3	66696169	66698412	Solyc03g115540	bHLH transcription factor 024
	3	66702768	66721872	Solyc03g115560	Flavin-containing monooxygenase (AHRD V3.3 *** K4BL58_SOLLC)
	3	66719383	66721158	Solyc03g115570	Pentatricopeptide repeat-containing protein (AHRD V3.3 *** A0A199USG1_ANACO)
	3	66722268	66723531	Solyc03g115580	DNA excision repair protein ERCC-1 (AHRD V3.3 *-* ERCC1_ARATH)
	3	66724743	66728720	Solyc03g115590	T-box transcription factor, putative (DUF863) (AHRD V3.3 *-* AT1G26620.1)
	3	66737893	66740823	Solyc03g115600	Zinc finger protein (AHRD V3.3 *-* A0A0B0MNI3_GOSAR)
	3	66741855	66745837	Solyc03g115610	LRR receptor-like kinase family protein (AHRD V3.3 *** A0A072USD7_MEDTR)
	3	66756121	66759264	Solyc03g115620	weak chloroplast movement under blue light protein (DUF827) (AHRD V3.3 *-* AT1G12150.2)
	3	66761111	66769488	Solyc03g115630	Carbamoyl-phosphate synthase small chain (AHRD V3.3 *** A0A0B0PDS6_GOSAR)
	3	66771853	66774683	Solyc03g115650	eukaryotic translation initiation factor 5A-1
	3	66784924	66810156	Solyc03g115680	Protein kinase superfamily protein (AHRD V3.3 *-* AT1G18670.3)
	3	66814204	66815202	Solyc03g115690	LOW QUALITY:Transmembrane protein, putative (AHRD V3.3 *** A0A072UQ71_MEDTR)
	3	66824354	66833144	Solyc03g115700	SNF1-related protein kinase
	3	66829496	66832039	Solyc03g115710	Kinase, putative (AHRD V3.3 *** B9RLV0_RICCO)
	3	66833284	66842367	Solyc03g115720	zinc finger (C3HC4-type RING finger) family protein (AHRD V3.3 *** AT1G18660.3)
	3	66847005	66848377	Solyc03g115730	transmembrane protein (AHRD V3.3 *-* AT5G07730.1)
	3	66848562	66852709	Solyc03g115740	Xyloglucan alpha-1,6-xylosyltransferase (AHRD V3.3 *** X5MPI5_PINTA)
	3	66854027	66855754	Solyc03g115750	Xyloglucan galactosyltransferase KATAMARI1 (AHRD V3.3 *** W9RU56_9ROSA)
	3	66857180	66863036	Solyc03g115760	Vesicle transport v-SNARE protein (AHRD V3.3 *** A0A0K0XR76_TOBAC)
	3	66861942	66868697	Solyc03g115770	Timing of cab expression 1/pseudo-response regulator 1 (AHRD V3.3 *** J9PWT0_NICAT)
	3	66871708	66876301	Solyc03g115780	APOLLO (AHRD V3.3 *** U5U5R8_9BRAS)
	3	66876641	66878299	Solyc03g115790	LOW QUALITY:Pentatricopeptide repeat-containing protein (AHRD V3.3 *** A0A0B2QFK0_GLYSO)
	3	66878668	66879948	Solyc03g115800	Pentatricopeptide repeat-containing protein (AHRD V3.3 *** A0A103XX58_CYNCS)
	3	66882543	66894561	Solyc03g115810	Mon1 superfamily protein
	3	66890188	66900652	Solyc03g115820	Ribulose-phosphate 3-epimerase (AHRD V3.3 *** A0A072V1G6_MEDTR)
	3	66905481	66907488	Solyc03g115830	Galactoside 2-alpha-L-fucosyltransferase (AHRD V3.3 *** W9QNS6_9ROSA)
	3	66907819	66911074	Solyc03g115840	DNAJ heat shock N-terminal domain-containing protein, putative (AHRD V3.3 *-* A0A061FXW0_THECC)
	3	66911789	66912431	Solyc03g115843	DNAJ heat shock N-terminal domain-containing protein (AHRD V3.3 *-* AT1G18700.5)
	3	66920125	66921098	Solyc03g115845	DNAJ heat shock N-terminal domain-containing protein (AHRD V3.3 *-* AT1G18700.5)
	3	66921371	66923549	Solyc03g115847	DNAJ heat shock N-terminal domain-containing protein (AHRD V3.3 *-* AT1G18700.5)
	3	66934672	66936754	Solyc03g115850	NAC domain-containing protein
	3	66945208	66949536	Solyc03g115860	ER membrane protein, putative (DUF962) (AHRD V3.3 *** AT1G18720.2)
	3	66953812	66957875	Solyc03g115870	Thioredoxin (AHRD V3.3 *** A0A072UTZ5_MEDTR)
	3	66963079	66963300	Solyc03g115880	LOW QUALITY:NADH-ubiquinone oxidoreductase chain 1 (AHRD V3.3 --* NU1M_CITLA)
	3	66971756	66973347	Solyc03g115890	expansin 10
	3	66975845	66977885	Solyc03g115900	chlorophyll a-b binding protein CAB11
	3	66977317	66980757	Solyc03g115910	Transcription factor, MADS-box (AHRD V3.3 *** A0A118JYM5_CYNCS)
	3	66984355	66985411	Solyc03g115920	RING/U-box superfamily protein (AHRD V3.3 *** AT3G14250.1)
	3	66986689	66996466	Solyc03g115930	Calcium-binding EF-hand family protein (AHRD V3.3 *-* AT5G39670.1)
	3	66996434	67000627	Solyc03g115940	Dof zinc finger protein (AHRD V3.3 *** C4B6D7_IPOBA)
	3	67010679	67012444	Solyc03g115950	transmembrane protein (AHRD V3.3 -** AT3G47510.1)
	3	67012723	67014443	Solyc03g115960	GDSL esterase/lipase (AHRD V3.3 *** A0A0B2P2I1_GLYSO)
	3	67014499	67016656	Solyc03g115970	Protein yippee-like (AHRD V3.3 *** K4C9V4_SOLLC)
	3	67020176	67021570	Solyc03g115980	Geranylgeranyl reductase (AHRD V3.3 *** A0A097P6G1_SOLHA)
	3	67022506	67026947	Solyc03g115990	Malate dehydrogenase (AHRD V3.3 *** A0A061G4A3_THECC)
	3	67027748	67029613	Solyc03g116000	Pentatricopeptide repeat-containing protein (AHRD V3.3 *** A0A0B2SV07_GLYSO)
	3	67031134	67032454	Solyc03g116010	RWP-RK domain-containing protein, putative (AHRD V3.3 *** A0A061FXS1_THECC)
	3	67033855	67035602	Solyc03g116020	DNA-directed RNA polymerase subunit (AHRD V3.3 *-* A0A0K9PPT9_ZOSMR)
	3	67039480	67045759	Solyc03g116030	RING/FYVE/PHD zinc finger superfamily protein (AHRD V3.3 *** AT3G47550.6)
	3	67043180	67058370	Solyc03g116060	Exostosin family protein (AHRD V3.3 *** AT1G74680.1)
	3	67052659	67054212	Solyc03g116063	Pre-mRNA-splicing factor CWC22 (AHRD V3.3 *** A0A0B0NK35_GOSAR)
	3	67055208	67058370	Solyc03g116067	Gibberellin-regulated protein (AHRD V3.3 *** B4UW77_ARAHY)
	3	67069675	67069926	Solyc03g116070	Zinc finger family protein (AHRD V3.3 *** B9H0F7_POPTR)
	3	67093232	67094163	Solyc03g116090	LOW QUALITY:NOL1/NOP2/sun family protein / antitermination NusB domain-containing protein (AHRD V3.3 --* AT3G13180.1)
	3	67093755	67095619	Solyc03g116100	R2R3MYB transcription factor 31
	3	67106273	67110790	Solyc03g116110	Alpha/beta hydrolase family protein (AHRD V3.3 *** A0A072TEB1_MEDTR)
	3	67112952	67115019	Solyc03g116120	Glutathione s-transferase, putative (AHRD V3.3 *** B9R999_RICCO)
	3	67115901	67118879	Solyc03g116130	Glutathione s-transferase, putative (AHRD V3.3 *** B9R999_RICCO)
	3	67119608	67124055	Solyc03g116140	Activating signal cointegrator 1 (AHRD V3.3 *** A0A0B0MCE7_GOSAR)
	3	67126066	67135313	Solyc03g116150	S-adenosyl-L-methionine-dependent methyltransferases superfamily protein (AHRD V3.3 *** AT1G26850.2)
	3	67140252	67146185	Solyc03g116170	Nucleosome assembly protein family (AHRD V3.3 *** A9RDJ7_PHYPA)
	3	67176064	67176432	Solyc03g116190	LOW QUALITY:Chitinase (AHRD V3.3 *-* P93327_MEDTR)
	3	67187102	67187254	Solyc03g116200	LOW QUALITY:glutamate synthase 1 (AHRD V3.3 --* AT5G04140.2)
	3	67202473	67202634	Solyc03g116220	LOW QUALITY:WD-40 repeat family protein / beige-like protein (AHRD V3.3 --* AT2G45540.6)
	3	67202555	67203310	Solyc03g116225	42kDa chitin-binding protein (AHRD V3.3 *** D0VX39_SOLLC)
	3	67208366	67209342	Solyc03g116230	42kDa chitin-binding protein (AHRD V3.3 *** D0VX39_SOLLC)
	3	67218204	67220907	Solyc03g116240	LOW QUALITY:Chitinase (AHRD V3.3 *-* E2J9M1_MORAL)
	3	67223048	67225091	Solyc03g116243	Kinase, putative (AHRD V3.3 --* B9S8F7_RICCO)
	3	67225259	67229052	Solyc03g116245	Cathepsin B-like cysteine protease (AHRD V3.3 *-* Q2HV10_MEDTR)
	3	67230047	67237208	Solyc03g116247	Alpha 1,4-glycosyltransferase family protein (AHRD V3.3 *-* Q2MGS1_MEDTR)
	3	67238437	67239190	Solyc03g116250	Alpha 1,4-glycosyltransferase family protein (AHRD V3.3 --* Q2MGS1_MEDTR)
	3	67247654	67249317	Solyc03g116260	2-oxoglutarate and Fe(II)-dependent oxygenase superfamily protein, putative (AHRD V3.3 *** A0A061FWB6_THECC)
	3	67249414	67251675	Solyc03g116270	2-oxoglutarate and Fe(II)-dependent oxygenase superfamily protein, putative (AHRD V3.3 *** A0A061FWB6_THECC)
	3	67251841	67252905	Solyc03g116280	1-aminocyclopropane-1-carboxylate oxidase 2 (AHRD V3.3 *-* M7YEU7_TRIUA)
	3	67253086	67256019	Solyc03g116290	2-oxoglutarate and Fe(II)-dependent oxygenase superfamily protein, putative (AHRD V3.3 *** A0A061FWB6_THECC)
	3	67262112	67267509	Solyc03g116295	Retrovirus-related Pol polyprotein from transposon TNT 1-94 (AHRD V3.3 *-* A0A151TSH5_CAJCA)
	3	67286719	67288285	Solyc03g116320	TCP transcription factor 16
	3	67298934	67304285	Solyc03g116330	transmembrane protein (AHRD V3.3 *** AT1G74530.3)
	3	67304624	67305688	Solyc03g116335	Fructose-1,6-bisphosphatase, cytosolic (AHRD V3.3 --* F16P2_ORYSI)
	3	67305883	67309101	Solyc03g116340	bHLH transcription factor 025
	3	67310925	67313462	Solyc03g116350	HVA22-like protein (AHRD V3.3 *** K4BLD7_SOLLC)
	3	67314193	67326037	Solyc03g116360	Regulator of chromosome condensation (RCC1) family protein (AHRD V3.3 *** G7K368_MEDTR)
	3	67326854	67331278	Solyc03g116370	RP/EB family microtubule-associated protein (AHRD V3.3 *** A0A072TJV8_MEDTR)
	3	67334142	67341042	Solyc03g116380	WD repeat-containing protein 43 (AHRD V3.3 *** A0A0B2P182_GLYSO)
	3	67342006	67342705	Solyc03g116390	Late embryogenesis abundant protein (AHRD V3.3 *** E1AZA3_SOLLC)
	3	67343350	67351348	Solyc03g116410	Zinc finger transcription factor 28
	3	67352617	67353846	Solyc03g116420	LOW QUALITY:Zinc finger transcription factor 29
	3	67354407	67354892	Solyc03g116430	LOW QUALITY:ethylene-dependent gravitropism-deficient and yellow-green-like 2 (AHRD V3.3 --* AT5G05740.1)
	3	67359031	67362336	Solyc03g116440	PHD finger protein family (AHRD V3.3 *-* A0A151RBP6_CAJCA)
	3	67362863	67363465	Solyc03g116450	Stigma-specific protein Stig1 (AHRD V3.3 *-* A0A103Y1F6_CYNCS)
	3	67364333	67366964	Solyc03g116460	Aspartate racemase (AHRD V3.3 *** A0A0B2QLV5_GLYSO)
	3	67367045	67367721	Solyc03g116465	heavy metal atpase 4 (AHRD V3.3 --* AT2G19110.3)
	3	67368140	67369256	Solyc03g116470	transmembrane protein (AHRD V3.3 *** AT1G80200.3)
	3	67372238	67373344	Solyc03g116480	LOW QUALITY:F-box only protein 6 (AHRD V3.3 *** A0A0B2SU90_GLYSO)
	3	67378612	67378983	Solyc03g116490	plant/protein (AHRD V3.3 *** AT5G20100.1)
	3	67384351	67389209	Solyc03g116500	polygalacturonase (XOPG1)
	3	67391192	67391473	Solyc03g116510	cotton fiber protein (AHRD V3.3 *** AT1G15385.1)
	3	67392856	67393110	Solyc03g116520	LOW QUALITY:cotton fiber protein (AHRD V3.3 --* AT1G15385.1)
	3	67397153	67398567	Solyc03g116530	Lactoylglutathione lyase / glyoxalase I family protein (AHRD V3.3 *** AT1G80160.3)
	3	67402635	67404128	Solyc03g116540	Pentatricopeptide repeat-containing protein, putative (AHRD V3.3 *** B9SY25_RICCO)
	3	67406665	67414654	Solyc03g116550	O-fucosyltransferase family protein (AHRD V3.3 *** AT1G52630.1)
	3	67411351	67413795	Solyc03g116560	Pentatricopeptide repeat-containing family protein (AHRD V3.3 *** B9MU52_POPTR)
	3	67414982	67417346	Solyc03g116570	Thiol-disulfide oxidoreductase DCC (AHRD V3.3 *** A0A0K9PRB5_ZOSMR)
	3	67417834	67424207	Solyc03g116580	Pectin lyase-like superfamily protein (AHRD V3.3 *** AT1G80170.1)
	3	67425455	67429322	Solyc03g116600	Coatomer subunit zeta-3 (AHRD V3.3 *** A0A1D1YYD5_9ARAE)
	3	67436259	67437234	Solyc03g116610	Ethylene-responsive transcription factor WIN1 (AHRD V3.3 *** A0A199V560_ANACO)
	3	67443697	67448628	Solyc03g116620	Phospholipase D (AHRD V3.3 *** M0ZIV2_SOLTU)
	3	67449923	67451194	Solyc03g116630	cytochrome P450 family protein (AHRD V3.3 *** AT1G52565.1)
	3	67453673	67459052	Solyc03g116640	DUF4050 family protein (AHRD V3.3 *-* G7JGZ5_MEDTR)
	3	67460239	67461553	Solyc03g116650	Epidermal patterning factor-like protein, putative (AHRD V3.3 *-* G7JGZ2_MEDTR)
	3	67462474	67467284	Solyc03g116660	ALBINO OR PALE-GREEN 13 (AHRD V3.3 --* AT1G63680.3)
	3	67467770	67473729	Solyc03g116680	Methyl-CpG-binding domain protein (AHRD V3.3 *-* G7JE44_MEDTR)
	3	67474610	67475483	Solyc03g116690	Blue copper protein, putative (AHRD V3.3 *** B9RV67_RICCO)
	3	67477035	67477829	Solyc03g116700	Blue copper protein (AHRD V3.3 *-* A0A151SLU0_CAJCA)
	3	67484641	67485631	Solyc03g116710	LURP-one-like protein (AHRD V3.3 *** G7II68_MEDTR)
	3	67491109	67493534	Solyc03g116720	Histidine-containing phosphotransfer protein, putative (AHRD V3.3 *** B9RV70_RICCO)
	3	67493172	67494748	Solyc03g116725	Nudix hydrolase 16, mitochondrial (AHRD V3.3 --* A0A0K9NYD0_ZOSMR)
	3	67501201	67505043	Solyc03g116730	fatty acid desaturase 5 (AHRD V3.3 *** AT3G15850.1)
	3	67508964	67512066	Solyc03g116740	phosphatidic acid phosphatase-related / PAP2-like protein (AHRD V3.3 *** AT3G15820.1)
	3	67513987	67525804	Solyc03g116750	WD-repeat protein, putative (AHRD V3.3 *** B9SMF9_RICCO)
	3	67530733	67535659	Solyc03g116760	Pti1-like kinase (AHRD V3.3 *** G7II77_MEDTR)
	3	67539444	67540689	Solyc03g116770	seed dormancy control protein (AHRD V3.3 *** AT1G15320.2)
	3	67542206	67557909	Solyc03g116790	Chaperone protein dnaJ (AHRD V3.3 *** A0A151SPS5_CAJCA)
	3	67551548	67556627	Solyc03g116795	Heat shock 70 kDa protein (AHRD V3.3 --* C1E762_MICCC)
	3	67557301	67557791	Solyc03g116800	glutamate receptor 2.5 (AHRD V3.3 --* AT5G11210.9)
	3	67558316	67565670	Solyc03g116810	Signal recognition particle 54 kDa protein (AHRD V3.3 *** G7JGX1_MEDTR)
	3	67559872	67560513	Solyc03g116815	Subtilisin-chymotrypsin inhibitor-2A (AHRD V3.3 --* ICI2_HORVU)
	3	67564655	67567600	Solyc03g116820	Phox domain-containing family protein (AHRD V3.3 *-* B9N177_POPTR)
	3	67567838	67584775	Solyc03g116830	Phox domain-containing family protein (AHRD V3.3 *** B9N177_POPTR)
	3	67586839	67589761	Solyc03g116840	BED zinc finger,hAT family dimerization domain (AHRD V3.3 *** A0A061G8Z6_THECC)
	3	67590044	67592302	Solyc03g116843	Pentatricopeptide repeat superfamily protein (AHRD V3.3 *** A0A061GFS6_THECC)
	3	67592358	67597135	Solyc03g116847	CCCH-type zinc fingerfamily protein with RNA-binding domain-containing protein (AHRD V3.3 --* AT5G12440.8)
	3	67593531	67598352	Solyc03g116850	cyclic nucleotide gated channel 8 (AHRD V3.3 *** AT1G19780.1)
	3	67602103	67604681	Solyc03g116860	Acyl-CoA N-acyltransferases superfamily protein (AHRD V3.3 *** A0A061G857_THECC)
	3	67610843	67613520	Solyc03g116870	NAD(P)H dehydrogenase subunit 48 (AHRD V3.3 *** A0A0F7GZU3_9ROSI)
	3	67616404	67623128	Solyc03g116880	DNA-3-methyladenine glycosylase, putative (AHRD V3.3 *** B9STQ9_RICCO)
	3	67623408	67626540	Solyc03g116890	WRKY transcription factor 39
	3	67650010	67659122	Solyc03g116900	Metal transporter (AHRD V3.3 *** C4TNX3_TOBAC)
	3	67661568	67664398	Solyc03g116910	cinnamoyl-CoA reductase 2
	3	67669853	67680891	Solyc03g116920	Sister chromatid cohesion protein PDS5 like B-B (AHRD V3.3 *-* A0A0B2PCJ8_GLYSO)
	3	67683788	67697392	Solyc03g116930	Sister chromatid cohesion protein PDS5 like B-B (AHRD V3.3 *-* A0A0B2PCJ8_GLYSO)
	3	67695611	67697096	Solyc03g116935	Ferredoxin--NADP reductase, leaf isozyme, chloroplastic (AHRD V3.3 --* FENR1_PEA)
	3	67705171	67712984	Solyc03g116940	Sister chromatid cohesion PDS5 B (AHRD V3.3 *-* A0A0B0PRG3_GOSAR)
	3	67713514	67716874	Solyc03g116950	phospholipase-like protein (PEARLI 4) family protein (AHRD V3.3 *-* AT4G35110.6)
	3	67717997	67721117	Solyc03g116960	LOW QUALITY:Pentatricopeptide repeat (PPR) superfamily protein (AHRD V3.3 --* AT4G18975.4)
	3	67725950	67731044	Solyc03g116970	Sister chromatid cohesion PDS5 B-B (AHRD V3.3 *-* A0A0B0PPN5_GOSAR)
	3	67732137	67735083	Solyc03g116975	SNARE-interacting KEULE-like protein (AHRD V3.3 --* A0A0B0MFS4_GOSAR)
	3	67741459	67741788	Solyc03g116990	Protein transport protein Sec61 subunit beta, putative (AHRD V3.3 *** B9SK56_RICCO)
	3	67742831	67754006	Solyc03g117000	Vesicle transport protein, Got1/SFT2-like protein (AHRD V3.3 *** A0A118K470_CYNCS)
	3	67754428	67767402	Solyc03g117010	Sister chromatid cohesion protein PDS5 like B-B (AHRD V3.3 *-* A0A0B2PCJ8_GLYSO)
	3	67771912	67776438	Solyc03g117020	Stromal cell-derived factor 2-like protein (AHRD V3.3 *** SDF2_ARATH)
	3	67778353	67779330	Solyc03g117030	Polynucleotidyl transferase, ribonuclease H-like superfamily protein (AHRD V3.3 *** AT2G32070.1)
	3	67781827	67788505	Solyc03g117040	XH/XS domain-containing protein (AHRD V3.3 *** A0A061GG53_THECC)
	3	67799260	67812968	Solyc03g117050	NOD26-like intrinsic protein 6.1
	3	67801274	67804751	Solyc03g117055	transmembrane protein (AHRD V3.3 *** AT1G15900.1)
	3	67802729	67809702	Solyc03g117060	60S ribosomal protein L7 (AHRD V3.3 *** B9GMC3_POPTR)
	3	67818941	67819630	Solyc03g117070	Zinc finger protein, putative (AHRD V3.3 *** B9SMU5_RICCO)
	3	67823561	67826529	Solyc03g117080	Mitochondrial glycoprotein family protein (AHRD V3.3 *** AT1G15870.1)
	3	67826757	67832412	Solyc03g117090	stress response NST1-like protein (AHRD V3.3 *** AT1G80700.1)
	3	67835105	67837157	Solyc03g117100	PPPDE putative thiol peptidase family protein (AHRD V3.3 *** AT1G80690.1)
	3	67843071	67848592	Solyc03g117110	Defective in cullin neddylation protein (AHRD V3.3 *** K4BLL3_SOLLC)
	3	67850301	67858082	Solyc03g117120	Nuclear pore complex Nup98-Nup96 (AHRD V3.3 *** A0A0B0P3R7_GOSAR)
	3	67861837	67862812	Solyc03g117130	Ethylene-responsive transcription factor (AHRD V3.3 *** W9RS58_9ROSA)
	3	67867392	67875242	Solyc03g117150	Plasma membrane ATPase (AHRD V3.3 *** A0A0V0IWA6_SOLCH)
	3	67871424	67875242	Solyc03g117160	Double-stranded RNA binding protein, putative (AHRD V3.3 *-* B9SMV4_RICCO)
	3	67875749	67879942	Solyc03g117180	Protein kinase family protein (AHRD V3.3 *** F4IRL6_ARATH)
	3	67884309	67885592	Solyc03g117190	LOW QUALITY:Vegetative cell wall protein gp1, putative (AHRD V3.3 --* B9SMV7_RICCO)
	3	67888277	67890350	Solyc03g117200	F-box/LRR protein, putative (AHRD V3.3 *-* A0A072UPD5_MEDTR)
	3	67892479	67896486	Solyc03g117210	abscisic acid responsive elements-binding factor 3 (AHRD V3.3 --* AT4G34000.4)
	3	67903840	67904217	Solyc03g117220	LOW QUALITY:Malectin/receptor-like protein kinase family protein (AHRD V3.3 --* AT5G39020.1)
	3	67911955	67912713	Solyc03g117230	Ethylene-responsive transcription factor (AHRD V3.3 *** W9RS64_9ROSA)
	3	67919605	67919937	Solyc03g117240	LOW QUALITY:SPFH/Band 7/PHB domain-containing membrane-associated protein family (AHRD V3.3 --* AT5G64870.1)
	3	67920406	67920586	Solyc03g117245	SPFH/Band 7/PHB domain-containing membrane-associated protein family (AHRD V3.3 *-* AT5G25260.1)
	3	67921515	67923442	Solyc03g117250	SPFH/Band 7/PHB domain-containing membrane-associated protein family (AHRD V3.3 *** AT5G25260.1)
	3	67921596	67928527	Solyc03g117260	transmembrane protein, putative (DUF247) (AHRD V3.3 *** AT3G02645.1)
	3	67931799	67933070	Solyc03g117270	LOW QUALITY:F-box family protein, putative (AHRD V3.3 *** A0A061F027_THECC)
	3	67943005	67947630	Solyc03g117280	transmembrane protein (AHRD V3.3 *** AT2G25270.1)
	3	67956127	67962413	Solyc03g117300	Nodulin-like / Major Facilitator Superfamily protein (AHRD V3.3 *** A0A0K9Q4D1_ZOSMR)
	3	67963074	67963706	Solyc03g117310	LOW QUALITY:Sterile alpha motif (SAM) domain-containing protein (AHRD V3.3 *** AT1G80520.1)
	3	67964395	67969372	Solyc03g117320	Ribosomal protein L3 (AHRD V3.3 *** A0A103XT80_CYNCS)
	3	67968672	67979373	Solyc03g117330	tRNA synthetase-related family protein (AHRD V3.3 *** B9GTA1_POPTR)
	3	67974712	67975257	Solyc03g117340	LOW QUALITY:Sterile alpha motif (SAM) domain-containing protein (AHRD V3.3 *** AT1G80520.1)
	3	67980083	67981501	Solyc03g117350	LOW QUALITY:Amino acid transporter, putative (AHRD V3.3 *** B9SWV0_RICCO)
	3	68004321	68014843	Solyc03g117360	TOPLESS1
	3	68014866	68018168	Solyc03g117365	14-3-3-like protein (AHRD V3.3 --* 1433_OENEH)
	3	68015749	68023776	Solyc03g117370	TOPLESS-related 1 (AHRD V3.3 *-* AT1G80490.3)
	3	68023892	68028869	Solyc03g117380	Protein TOPLESS (AHRD V3.3 *-* TPL_ARATH)
	3	68030400	68034772	Solyc03g117390	TOPLESS-related 1 (AHRD V3.3 *-* AT1G80490.3)
	3	68036694	68039249	Solyc03g117400	TOPLESS-related 1 (AHRD V3.3 *-* AT1G80490.3)
	3	68033366	68053906	Solyc03g117420	F-box/LRR-repeat protein (AHRD V3.3 *** A0A0K9PK37_ZOSMR)
	3	68034803	68035945	Solyc03g117425	Protein TOPLESS (AHRD V3.3 *-* A0A0B2P1H0_GLYSO)
	3	68083876	68095309	Solyc03g117440	RNA helicase DEAD14
	3	68095857	68099040	Solyc03g117450	Major allergen Pru ar 1 (AHRD V3.3 *** A0A0B2QY84_GLYSO)
	3	68099605	68113304	Solyc03g117480	Pyrophosphate-energized vacuolar membrane proton pump (AHRD V3.3 *** AVP_VIGRR)
	3	68122060	68125071	Solyc03g117490	Glycerol kinase (AHRD V3.3 *** GLPK_ARATH)
	3	68129643	68130149	Solyc03g117500	VQ motif-containing protein (AHRD V3.3 *** AT1G80450.1)
	3	68133508	68138845	Solyc03g117510	Formamidopyrimidine-DNA glycosylase, putative (AHRD V3.3 *** B9RVA4_RICCO)
	3	68141540	68144136	Solyc03g117520	Protein FAR1-RELATED SEQUENCE 6 (AHRD V3.3 *** W9R3Q8_9ROSA)
	3	68145619	68146527	Solyc03g117530	Hus1-like protein (AHRD V3.3 *** A0A097PQI1_SOLLC)
	3	68148349	68161250	Solyc03g117540	ABC transporter family protein (AHRD V3.3 *-* A0A097P9P6_HEVBR)
	3	68161293	68162934	Solyc03g117543	ABC transporter family protein (AHRD V3.3 *-* A0A097P9P6_HEVBR)
	3	68163005	68169775	Solyc03g117547	ABC transporter family protein (AHRD V3.3 *** A0A097P9P6_HEVBR)
	3	68174163	68176265	Solyc03g117550	Kinase family protein (AHRD V3.3 *** B9GVL5_POPTR)
	3	68178894	68179763	Solyc03g117560	Blue copper-like protein (AHRD V3.3 *** B8Y8A0_GOSHI)
	3	68180422	68183833	Solyc03g117570	Pentatricopeptide repeat-containing protein, putative (AHRD V3.3 *** B9RGM1_RICCO)
	3	68178894	68187682	Solyc03g117580	GAG1At protein (AHRD V3.3 *** AT1G16000.1)
	3	68185183	68187739	Solyc03g117590	Heat shock protein binding protein (AHRD V3.3 *** E2DDU6_SOLLC)
	3	68199927	68210868	Solyc03g117600	Hydroxycinnamoyl-CoA shikimate/quinate hydroxycinnamoyltransferase (AHRD V3.3 *** A4ZKI0_COFAR)
	3	68205703	68206083	Solyc03g117610	Guanine nucleotide-binding alpha-16 subunit (AHRD V3.3 -** A0A0B0PFI0_GOSAR)
	3	68206544	68207548	Solyc03g117620	heat shock protein 70 (AHRD V3.3 *-* AT3G12580.1)
	3	68208808	68210772	Solyc03g117630	heat shock protein 70 (AHRD V3.3 *** AT3G12580.1)
	3	68213968	68215185	Solyc03g117640	MAP kinase kinase kinase 29
	3	68218614	68222854	Solyc03g117650	Phosphatidylinositol-glycan biosynthesis class F protein (AHRD V3.3 --* A0A199W8X3_ANACO)
	3	68224077	68231711	Solyc03g117660	RING/U-box superfamily protein (AHRD V3.3 *-* AT2G21500.2)
	3	68234191	68234806	Solyc03g117670	Snf1-related kinase interactor 1, putative (AHRD V3.3 *-* A0A072UGK4_MEDTR)
	3	68235406	68238896	Solyc03g117675	ATP-dependent DNA helicase (AHRD V3.3 *** AT2G24100.1)
	3	68234116	68235009	Solyc03g117680	Nascent polypeptide-associated complex subunit beta (AHRD V3.3 --* A0A059PZU4_9POAL)
	3	68247870	68249798	Solyc03g117690	Eukaryotic aspartyl protease family protein (AHRD V3.3 *** A0A061GAK7_THECC)
	3	68246123	68251652	Solyc03g117700	Major facilitator superfamily protein (AHRD V3.3 *-* A0A061G9T3_THECC)
	3	68251947	68253906	Solyc03g117710	Major facilitator superfamily protein (AHRD V3.3 *-* AT1G79710.2)
	3	68259122	68263665	Solyc03g117720	AP2-like ethylene-responsive transcription factor family (AHRD V3.3 *** A0A151UF47_CAJCA)
	3	68263736	68267351	Solyc03g117730	Tubby protein, putative (AHRD V3.3 *** B9RGP8_RICCO)
	3	68270995	68274723	Solyc03g117740	nuclear protein (AHRD V3.3 *** AT1G16080.1)
	3	68274333	68278547	Solyc03g117750	Pectin lyase-like superfamily protein (AHRD V3.3 *** AT1G19170.1)
	3	68280363	68283469	Solyc03g117760	Ephrin-A3 (AHRD V3.3 *** A0A0B0PTB6_GOSAR)
	3	68285538	68290757	Solyc03g117770	Serinc-domain containing serine and sphingolipid biosynthesis protein (AHRD V3.3 *** AT1G16180.2)
	3	68291116	68305207	Solyc03g117790	Kinase (AHRD V3.3 *** D7KWK7_ARALL)
	3	68314300	68318649	Solyc03g117800	Fatty acid hydroxylase superfamily (AHRD V3.3 *** AT5G57800.1)
	3	68317822	68321266	Solyc03g117810	ABC transporter family protein (AHRD V3.3 *** A0A097P9R8_HEVBR)
	3	68323336	68324592	Solyc03g117820	Transcriptional adapter 1 (AHRD V3.3 *** A0A0B0NYM8_GOSAR)
	3	68328030	68328209	Solyc03g117830	LOW QUALITY:Signal anchor, putative (AHRD V3.3 --* A0A072UJ16_MEDTR)
	3	68330666	68333450	Solyc03g117840	Negative regulator of sporulation MDS3 (AHRD V3.3 *** A0A0B0N6H6_GOSAR)
	3	68351995	68361712	Solyc03g117850	Ribulose bisphosphate carboxylase/oxygenase activase (AHRD V3.3 *** A0A072VDJ3_MEDTR)
	3	68362526	68368800	Solyc03g117870	4-coumarate--CoA ligase
	3	68372395	68372649	Solyc03g117880	LOW QUALITY:Senescence-specific cysteine protease SAG39 (AHRD V3.3 --* SAG39_ORYSI)
	3	68380030	68384233	Solyc03g117890	ACT domain-containing protein (AHRD V3.3 *** A0A0K9PHE5_ZOSMR)
	3	68386595	68389925	Solyc03g117900	Cytochrome c oxidase assembly protein (AHRD V3.3 *** A0A0K9NUD4_ZOSMR)
	3	68390653	68394726	Solyc03g117920	Protein FRIGIDA, putative (AHRD V3.3 *** B9RA29_RICCO)
	3	68395451	68402993	Solyc03g117930	Protein FRIGIDA (AHRD V3.3 *** FRIGI_ARATH)
	3	68404074	68408100	Solyc03g117940	U2 small nuclear ribonucleoprotein A (AHRD V3.3 *** AT1G09760.1),Pfam:PF14580
	3	68408218	68414680	Solyc03g117950	ATP-dependent Clp protease (AHRD V3.3 *** A0A059Q1P9_9POAL)
	3	68417831	68427768	Solyc03g117960	forkhead-associated domain-containing protein / FHA domain-containing protein (AHRD V3.3 *** AT5G07400.1)
	3	68432175	68441736	Solyc03g117970	Poly [ADP-ribose] polymerase (AHRD V3.3 *** K4BLU8_SOLLC)
	3	68456981	68462916	Solyc03g117980	whitefly-induced gp91-phox
	3	68465140	68470947	Solyc03g117990	LOW QUALITY:BnaC09g48580D protein (AHRD V3.3 *** A0A078ED39_BRANA)
	3	68471751	68472635	Solyc03g118000	Inositol polyphosphate multikinase (AHRD V3.3 *** K4BLV1_SOLLC)
	3	68475666	68481810	Solyc03g118010	Nuclease domain-containing protein 1 (AHRD V3.3 *** A0A0B2PPT4_GLYSO)
	3	68489904	68508190	Solyc03g118020	Nuclease domain-containing protein 1 (AHRD V3.3 *** A0A0B2RH39_GLYSO)
	3	68508840	68528417	Solyc03g118040	calnexin
	3	68528501	68529796	Solyc03g118060	NADH-ubiquinone reductase complex 1 MLRQ subunit (AHRD V3.3 *** G7K3Q0_MEDTR)
	3	68532161	68541564	Solyc03g118070	Sucrose nonfermenting 4-like protein (AHRD V3.3 *** SNF4_ARATH)
	3	68539673	68541268	Solyc03g118080	Pentatricopeptide repeat-containing protein, putative (AHRD V3.3 *** B9RA45_RICCO)
	3	68544603	68549895	Solyc03g118090	Mitochondrial substrate carrier family protein (AHRD V3.3 *** AT5G51050.1)
	3	68556343	68558587	Solyc03g118100	(+)-neomenthol dehydrogenase (AHRD V3.3 *** A0A0B2R9Q6_GLYSO)
	3	68558108	68563148	Solyc03g118110	Ankyrin repeat family protein (AHRD V3.3 *** A0A0G4AMZ0_9ROSI)
	3	68563605	68564718	Solyc03g118120	Transferase, transferring glycosyl groups, putative (AHRD V3.3 *** B9RG20_RICCO)
	3	68565673	68567507	Solyc03g118130	Rubredoxin (AHRD V3.3 *** A0A0K9Q129_ZOSMR)
	3	68583214	68585348	Solyc03g118140	Protein kish (AHRD V3.3 *** K4BLW5_SOLLC)
	3	68587335	68590109	Solyc03g118150	Sec14p-like phosphatidylinositol transfer family protein (AHRD V3.3 *** AT1G01630.1)
	3	68592023	68598192	Solyc03g118160	falsiflora
	3	68594650	68600991	Solyc03g118170	Glycyl-tRNA synthetase family protein (AHRD V3.3 *** B9GMU1_POPTR)
	3	68604088	68608621	Solyc03g118175	E3 ubiquitin-protein ligase ORTHRUS 2 (AHRD V3.3 *-* A0A0B0PT11_GOSAR)
	3	68604088	68612596	Solyc03g118180	RING-finger E3 ubiquitin ligase, putative (AHRD V3.3 --* A0A072VDM7_MEDTR)
	3	68617787	68618649	Solyc03g118190	Ethylene-responsive transcription factor (AHRD V3.3 *-* W9S0J2_9ROSA)
	3	68619340	68629711	Solyc03g118200	Calcium-dependent phospholipid-binding Copine family protein (AHRD V3.3 *** AT5G61900.3)
	3	68631707	68638310	Solyc03g118220	Transducin/WD40 repeat protein (AHRD V3.3 *** G7J399_MEDTR)
	3	68632001	68633328	Solyc03g118225	kinase interacting (KIP1-like) family protein (AHRD V3.3 --* AT4G14760.4)
	3	68643468	68644620	Solyc03g118230	Homeodomain-like protein (AHRD V3.3 *** A0A103XY92_CYNCS)
	3	68645245	68647471	Solyc03g118240	Magnesium-protoporphyrin O-methyltransferase (AHRD V3.3 *** A0A0B0NE87_GOSAR)
	3	68648404	68654139	Solyc03g118250	mRNA cap guanine-N7 methyltransferase (AHRD V3.3 *** K4BLX6_SOLLC)
	3	68654875	68670755	Solyc03g118260	ADP-ribosylation factor GTPase-activating protein (AHRD V3.3 *** G5DWI4_SILLA)
	3	68671584	68672675	Solyc03g118270	GDP-mannose 4,6 dehydratase 1 (AHRD V3.3 *** GMD1_ARATH)
	3	68674044	68677151	Solyc03g118280	Pentatricopeptide repeat-containing protein, putative (AHRD V3.3 *** B9RA74_RICCO)
	3	68699930	68706881	Solyc03g118290	auxin response factor 2A
	3	68707047	68707316	Solyc03g118300	Pyridoxal phosphate (PLP)-dependent transferases superfamily protein (AHRD V3.3 --* AT3G17720.1)
	3	68708626	68713161	Solyc03g118310	bHLH transcription factor 083
	3	68719726	68721477	Solyc03g118320	AAA family ATPase (AHRD V3.3 *** G7KFD2_MEDTR)
	3	68722122	68722569	Solyc03g118325	LRR receptor-like kinase family protein (AHRD V3.3 *-* A0A072UEN8_MEDTR)
	3	68722611	68723176	Solyc03g118330	Receptor-kinase, putative (AHRD V3.3 *-* B9RVA8_RICCO)
	3	68723627	68724264	Solyc03g118333	Leucine-rich repeat receptor-like protein kinase (AHRD V3.3 *-* C0LGP3_ARATH)
	3	68724553	68724852	Solyc03g118337	Leucine-rich repeat receptor-like protein kinase family protein (AHRD V3.3 --* AT5G06940.1)
	3	68729723	68735897	Solyc03g118340	Chloroplast ATP-dependent Clp protease chaperone protein (AHRD V3.3 *** A0A088FCE7_NICBE)
	3	68736918	68740997	Solyc03g118350	dual specificity protein phosphatase family protein (AHRD V3.3 *** AT5G23720.2)
	3	68741631	68744626	Solyc03g118355	dual specificity protein phosphatase family protein (AHRD V3.3 *-* AT5G23720.1)
	3	68746490	68747356	Solyc03g118360	LOW QUALITY:ATP-dependent Clp protease ATP-binding subunit (AHRD V3.3 *-* A0A072V2V0_MEDTR)
	3	68750063	68754180	Solyc03g118370	Carboxypeptidase (AHRD V3.3 *** K4BLY8_SOLLC)
	3	68756763	68757305	Solyc03g118380	DNA-directed RNA polymerase II subunit RPB7 (AHRD V3.3 *** A0A0B0PUV3_GOSAR)
	3	68762455	68771870	Solyc03g118390	coiled-coil protein (AHRD V3.3 *** AT3G48860.2)
	3	68775849	68776061	Solyc03g118400	LOW QUALITY:Phytochrome A (AHRD V3.3 --* PHYA_ORYSI)
	3	68779017	68780797	Solyc03g118410	Acyl carrier protein (AHRD V3.3 *** Q672Q9_SOLLC)
	3	68782434	68783411	Solyc03g118420	MOS4-associated complex 3B (AHRD V3.3 --* AT2G33340.3)
	3	68782434	68786923	Solyc03g118425	NF-X1-type zinc finger protein NFXL1 (AHRD V3.3 *** W9QPA3_9ROSA)
	3	68787719	68805083	Solyc03g118430	Insulinase (Peptidase family M16) family protein (AHRD V3.3 *** AT5G42390.1)
	3	68805827	68807846	Solyc03g118440	knotted 1-binding protein (AHRD V3.3 *** AT5G03050.2)
	3	68808975	68809196	Solyc03g118450	LOW QUALITY:P-loop containing nucleoside triphosphate hydrolases superfamily protein (AHRD V3.3 --* AT2G28290.6)
	3	68810507	68811050	Solyc03g118455	defective in meristem silencing 3 (AHRD V3.3 --* AT3G49250.1)
	3	68814951	68817296	Solyc03g118470	Nudix hydrolase (AHRD V3.3 *** A0A061E9N4_THECC)
	3	68820170	68822968	Solyc03g118480	Zinc-finger domain of monoamine-oxidase A repressor R1 (AHRD V3.3 *-* AT2G23530.1)
	3	68823456	68825637	Solyc03g118490	Zinc-finger domain of monoamine-oxidase A repressor R1 (AHRD V3.3 *-* AT2G23530.1)
	3	68826239	68833801	Solyc03g118500	Chaperone protein DNAj, putative (AHRD V3.3 *** B9SU82_RICCO)
	3	68837583	68840671	Solyc03g118510	Ovary receptor kinase 27 (AHRD V3.3 *** S4WIQ7_SOLCH)
	3	68848616	68854541	Solyc03g118520	ATP-dependent helicase/deoxyribonuclease subunit B (AHRD V3.3 *-* AT3G51610.1)
	3	68866505	68872500	Solyc03g118523	ATP-dependent helicase/deoxyribonuclease subunit B (AHRD V3.3 *-* AT3G51610.1)
	3	68875961	68876441	Solyc03g118525	ATP-dependent helicase/deoxyribonuclease subunit B (AHRD V3.3 *-* A0A0B0NSV6_GOSAR)
	3	68880484	68883245	Solyc03g118527	Transcription factor GTE4 (AHRD V3.3 *-* A0A0K1P824_MORAL)
	3	68885453	68903334	Solyc03g118530	Kinase, putative (AHRD V3.3 *** B9T5A7_RICCO)
	3	68914104	68917741	Solyc03g118540	Jasmonate ZIM-domain protein 7b (AHRD V3.3 *** T1WMB9_TOBAC)
	3	68918688	68922866	Solyc03g118550	Tetratricoredoxin (AHRD V3.3 *** Q8VZH4_TOBAC)
	3	68924019	68924499	Solyc03g118560	Thioredoxin (AHRD V3.3 *** V4TW70_9ROSI)
	3	68932383	68936171	Solyc03g118570	RAB geranylgeranyl transferase beta subunit 2 (AHRD V3.3 *** AT3G12070.3)
	3	68936746	68938347	Solyc03g118580	Lipid transfer protein, putative (AHRD V3.3 *** Q8LA57_ARATH)
	3	68944077	68944365	Solyc03g118583	Cytochrome P450 (AHRD V3.3 *-* Q9M7M3_CAPAN)
	3	68944398	68946369	Solyc03g118585	Cytochrome P450 (AHRD V3.3 *** Q9M7M3_CAPAN)
	3	68947441	68947651	Solyc03g118587	BEL1-like homeodomain 5 (AHRD V3.3 --* AT2G27220.3)
	3	68947730	68950625	Solyc03g118610	SURF1-like protein (AHRD V3.3 *** K4BM10_SOLLC)
	3	68950730	68958680	Solyc03g118620	Outer arm dynein light chain 1 (AHRD V3.3 *** G7LE75_MEDTR)
	3	68963730	68964890	Solyc03g118630	transmembrane protein (AHRD V3.3 *** AT3G17950.1)
	3	68986113	69005740	Solyc03g118640	ketose-bisphosphate aldolase class-II family protein (AHRD V3.3 *** AT1G18270.1)
	3	69006285	69008548	Solyc03g118650	Aldose 1-epimerase (AHRD V3.3 *** K4BM14_SOLLC)
	3	69009092	69014083	Solyc03g118660	Vacuolar protein sorting-associated protein 26 (AHRD V3.3 *** AT1G48550.1)
	3	69015096	69022734	Solyc03g118670	Protein sel-1 (AHRD V3.3 *** A0A0B0MWE3_GOSAR)
	3	69020610	69027224	Solyc03g118680	Zinc finger protein (AHRD V3.3 *** W9RJ16_9ROSA)
	3	69028021	69036686	Solyc03g118690	Translocon at the outer membrane of chloroplasts 64 (AHRD V3.3 *** TOC64_PEA)
	3	69035607	69039341	Solyc03g118700	Nuclear localized protein 1 (AHRD V3.3 *** E1AWW8_NICBE)
	3	69040790	69043406	Solyc03g118710	C2-domain ABA-related family protein
	3	69045478	69048172	Solyc03g118720	C2-domain ABA-related family protein
	3	69052076	69055944	Solyc03g118740	SlPIN1
	3	69064491	69068435	Solyc03g118750	phosphoethanolamine N-methyltransferase
	3	69068699	69070551	Solyc03g118755	Phosphoethanolamine N-methyltransferase (AHRD V3.3 *** Q9AXH3_SOLLC),Pfam:PF13489
	3	69070993	69072719	Solyc03g118760	Tubulin beta chain (AHRD V3.3 *** TBB_HORVU)
	3	69081051	69083003	Solyc03g118770	WUSCHEL-related homeobox 1-like protein (AHRD V3.3 *** A0A0B0P6I0_GOSAR)
	3	69093659	69095386	Solyc03g118780	Pathogenesis-related thaumatin family protein (AHRD V3.3 *** G7LDC8_MEDTR)
	3	69097284	69099314	Solyc03g118790	Pentatricopeptide repeat-containing protein, putative (AHRD V3.3 *** B9SU85_RICCO)
	3	69101129	69106428	Solyc03g118800	Spliceosome associated protein, putative (AHRD V3.3 *** B9RRM5_RICCO)
	3	69107491	69107985	Solyc03g118810	Calcium binding protein (AHRD V3.3 *** Q93YA8_SESRO)
	3	69111081	69113751	Solyc03g118820	RAB GTPase A6A (AHRD V3.3 *** A0A061FW42_THECC)
	3	69111830	69118953	Solyc03g118830	3-oxo-5-alpha-steroid 4-dehydrogenase (AHRD V3.3 *** G7LDB8_MEDTR)
	3	69123842	69127454	Solyc03g118840	RING/U-box superfamily protein (AHRD V3.3 *** AT1G73760.1)
	3	69128391	69133243	Solyc03g118850	Catalytic, putative (AHRD V3.3 *** B9SFW5_RICCO)
	3	69133570	69136893	Solyc03g118860	UDP-N-acetylglucosamine--N-acetylmuramyl-(Pentapeptide) pyrophosphoryl-undecaprenol N-acetylglucosamine transferase, putative (AHRD V3.3 *** B9SFW3_RICCO)
	3	69138706	69141691	Solyc03g118870	Octicosapeptide/Phox/Bem1p family protein, putative (AHRD V3.3 *** A0A061FV54_THECC)
	3	69151628	69152859	Solyc03g118880	F-box protein (AHRD V3.3 --* AT1G57906.1)
	3	69157863	69163033	Solyc03g118890	Protein phosphatase 2C family protein (AHRD V3.3 *** AT1G18030.1)
	3	69164042	69166078	Solyc03g118900	WAT1-related protein (AHRD V3.3 *** K4BM39_SOLLC)
	3	69166449	69168478	Solyc03g118905	ATP-dependent Clp protease proteolytic subunit (AHRD V3.3 --* CLPP_ADICA)
	3	69168215	69169834	Solyc03g118910	T-complex protein 1 subunit delta (AHRD V3.3 *** K4BM40_SOLLC)
	3	69168610	69169457	Solyc03g118915	Protein SUPPRESSOR OF GENE SILENCING 3 (AHRD V3.3 --* A0A0B2PQ20_GLYSO)
	3	69170664	69181246	Solyc03g118920	ATP-dependent RNA helicase, putative (AHRD V3.3 *** B9S355_RICCO)
	3	69181680	69183472	Solyc03g118930	LOW QUALITY:Glycosyltransferase, putative (AHRD V3.3 *** B9S2Z4_RICCO)
	3	69186353	69188736	Solyc03g118940	Glycosyltransferase, putative (AHRD V3.3 *** B9S2Z4_RICCO)
	3	69189784	69192034	Solyc03g118943	Double-stranded RNA binding protein, putative (AHRD V3.3 *** B9T2K0_RICCO)
	3	69193051	69193493	Solyc03g118945	Protein DETOXIFICATION (AHRD V3.3 *-* K7WNX8_SOLTU)
	3	69193873	69194028	Solyc03g118947	Protein DETOXIFICATION (AHRD V3.3 *-* M5VPE8_PRUPE)
	3	69194112	69195029	Solyc03g118960	Protein DETOXIFICATION (AHRD V3.3 *** K4BM46_SOLLC)
	3	69197030	69200063	Solyc03g118970	Protein DETOXIFICATION (AHRD V3.3 *** K4BM46_SOLLC)
	3	69203873	69208430	Solyc03g118990	Elongation factor 1 alpha (AHRD V3.3 *-* A0A1B2LUN9_9CARY)
	3	69203873	69210129	Solyc03g118995	Elongation factor 1 alpha (AHRD V3.3 *-* A0A1B2LUN9_9CARY),Pfam:PF00009
	3	69220457	69224048	Solyc03g119010	Pre-mRNA-splicing factor SPF27 (AHRD V3.3 *** A0A151TKA6_CAJCA)
	3	69225244	69226114	Solyc03g119020	regulatory protein (NPR1) (AHRD V3.3 --* AT1G64280.1)
	3	69225579	69227287	Solyc03g119030	Peroxin-3 (AHRD V3.3 *-* A0A103Y8T9_CYNCS)
	3	69236855	69237810	Solyc03g119035	peroxin 3 (AHRD V3.3 *-* AT1G48635.2)
	3	69239466	69241827	Solyc03g119040	LeArcA2 protein containing 7 WD40 repeats
	3	69241951	69253533	Solyc03g119050	MYB family protein (AHRD V3.3 *-* A0A067L078_JATCU)
	3	69256602	69262331	Solyc03g119060	divaricata
	3	69264641	69268293	Solyc03g119070	LOW QUALITY:Flap endonuclease 1 (AHRD V3.3 *** A0A0K9P479_ZOSMR)
	3	69264228	69280854	Solyc03g119080	beta-mannosidase enzyme
	3	69283358	69285003	Solyc03g119100	FLOWERING LOCUS T/ TERMINAL FLOWER 1-like protein (AHRD V3.3 *** Q6L5N9_POPNI)
	3	69287264	69289931	Solyc03g119110	Transmembrane protein, putative (AHRD V3.3 *** Q1SN14_MEDTR)
	3	69296247	69299937	Solyc03g119120	Pentatricopeptide repeat-containing protein (AHRD V3.3 *** A0A0B2QPN9_GLYSO)
	3	69308426	69313144	Solyc03g119130	Histone H1 (AHRD V3.3 *-* A0A151TEL4_CAJCA)
SlAnt3.3	3	69518341	69518796	Solyc03g119410	LOW QUALITY:VQ motif-containing family protein (AHRD V3.3 *** B9I2L4_POPTR)
	3	69521668	69529001	Solyc03g119420	Anamorsin homolog (AHRD V3.3 *** K4BM91_SOLLC)
	3	69526999	69530324	Solyc03g119430	Zinc finger transcription factor 30
	3	69535063	69544609	Solyc03g119440	C2 domain-containing family protein (AHRD V3.3 *** B9IE39_POPTR)
	3	69545017	69553772	Solyc03g119450	Chloroplastic group IIA intron splicing facilitator CRS1 (AHRD V3.3 *** W9QX15_9ROSA)
	3	69551240	69557441	Solyc03g119460	Cleavage stimulation factor subunit 2 (AHRD V3.3 *** A0A0B0MYT9_GOSAR)
	3	69558203	69565623	Solyc03g119470	DUF1666 family protein (AHRD V3.3 *-* G7KN40_MEDTR)
	3	69567181	69568407	Solyc03g119475	Cysteine-rich receptor-like protein kinase 28 (AHRD V3.3 --* CRK28_ARATH)
	3	69569297	69572274	Solyc03g119490	MAP kinase kinase 3
	3	69572982	69574753	Solyc03g119500	LOW QUALITY:F-box/LRR protein, putative (AHRD V3.3 --* G7JVM8_MEDTR)
	3	69573347	69573717	Solyc03g119503	30S ribosomal protein S8, chloroplastic (AHRD V3.3 --* RR8_CHLAT)
	3	69574274	69574789	Solyc03g119507	Cysteine/Histidine-rich C1 domain family protein (AHRD V3.3 --* AT3G26240.1)
	3	69577780	69583727	Solyc03g119510	ATP synthase subunit B (AHRD V3.3 --* AT5G10320.6)
	3	69585905	69587384	Solyc03g119520	translocase subunit seca (AHRD V3.3 *** AT1G68490.1)
	3	69594152	69603197	Solyc03g119530	LOB domain protein 40 (AHRD V3.3 *** K7VSW9_SOLTU)
	3	69603307	69604885	Solyc03g119540	CONSTANS-like zinc finger protein (AHRD V3.3 *** I1LEW9_SOYBN)
	3	69608788	69612557	Solyc03g119550	LysM domain GPI-anchored protein 1, putative (AHRD V3.3 *** B9T592_RICCO)
	3	69611713	69612453	Solyc03g119560	LOW QUALITY:B3 domain-containing protein family (AHRD V3.3 *** A0A151U255_CAJCA)
	3	69614872	69623830	Solyc03g119570	Carbon catabolite repressor-like protein (AHRD V3.3 *** A0A072UBP6_MEDTR)
	3	69621468	69622625	Solyc03g119580	Solanum lycopersicum Cytokinin Response Factor 9
	3	69639046	69639381	Solyc03g119590	LOW QUALITY:NIMIN2c protein (AHRD V3.3 *** A0FJY4_TOBAC)
	3	69644151	69644414	Solyc03g119600	LOW QUALITY:NIMIN2b protein (AHRD V3.3 *** Q0MR95_TOBAC)
	3	69669806	69670537	Solyc03g119610	LOW QUALITY:ATP synthase subunit alpha, chloroplastic (AHRD V3.3 --* ATPA_SOLTU)
	3	69674403	69675274	Solyc03g119620	LOW QUALITY:Lipid transfer protein (AHRD V3.3 *-* A0A072VQ00_MEDTR)
	3	69674960	69675395	Solyc03g119625	1,4-alpha-glucan-branching enzyme 2-2, chloroplastic/amyloplastic (AHRD V3.3 --* GLGB2_ARATH)
	3	69673923	69677647	Solyc03g119630	Heavy metal transport/detoxification superfamily protein (AHRD V3.3 --* AT5G24580.4)
	3	69680470	69684905	Solyc03g119640	Aluminum-activated malate transporter-like (AHRD V3.3 *** K4BMB3_SOLLC)
	3	69689468	69709036	Solyc03g119650	stomatal cytokinesis defective / SCD1 protein (SCD1) (AHRD V3.3 *** AT1G49040.1)
	3	69708462	69711618	Solyc03g119660	Plant cadmium resistance 2 (AHRD V3.3 *-* A0A0K9PLA8_ZOSMR)
	3	69713820	69726011	Solyc03g119670	Protein CASP (AHRD V3.3 *-* CASP_ARATH)
	3	69719516	69720788	Solyc03g119675	Pyridoxal phosphate (PLP)-dependent transferases superfamily protein (AHRD V3.3 --* AT1G80360.4)
	3	69724487	69725947	Solyc03g119690	Eukaryotic aspartyl protease family protein (AHRD V3.3 *** AT3G18490.1)
	3	69730160	69734312	Solyc03g119700	ATP-dependent Clp protease adaptor protein ClpS (AHRD V3.3 *** G7JYE1_MEDTR)
	3	69735542	69746293	Solyc03g119710	Carbon catabolite repressor-like protein (AHRD V3.3 *** G7L904_MEDTR)
	3	69746588	69753791	Solyc03g119720	Lipase family protein (AHRD V3.3 *** B9I2Q8_POPTR)
	3	69756995	69758405	Solyc03g119725	ATP-dependent helicase/nuclease subunit A isoform 1 (AHRD V3.3 *-* A0A061G1N6_THECC)
	3	69762728	69776713	Solyc03g119730	Histone deacetylase (AHRD V3.3 *** A0A023IUN7_ARAHY)
	3	69777442	69781923	Solyc03g119740	MYB-like transcription factor family protein (AHRD V3.3 *** A0A072USM0_MEDTR)
	3	69782029	69783001	Solyc03g119750	TESMIN/TSO1-like CXC 2 (AHRD V3.3 --* AT4G14770.3)
	3	69784765	69788208	Solyc03g119755	Protein FAM116A (AHRD V3.3 *** A0A0B2PMT6_GLYSO)
	3	69788616	69804137	Solyc03g119760	Transmembrane Fragile-X-F-associated protein (AHRD V3.3 *** AT1G18470.1)
	3	69811697	69814258	Solyc03g119770	branched1a
	3	69827119	69842751	Solyc03g119780	Transcription initiation factor TFIID subunit 2 (AHRD V3.3 *** W9SEB8_9ROSA)
	3	69846459	69854324	Solyc03g119790	Transcription initiation factor IIE alpha subunit family protein (AHRD V3.3 *** B9N8Y4_POPTR)
	3	69855022	69856044	Solyc03g119800	Ethylene-responsive transcription factor (AHRD V3.3 *-* W9R099_9ROSA)
	3	69872214	69872669	Solyc03g119810	LOW QUALITY:Transmembrane protein, putative (AHRD V3.3 *** G7JT03_MEDTR)
	3	69875651	69876148	Solyc03g119820	Oleosin family protein (AHRD V3.3 *** A0A061FVM3_THECC)
	3	69876624	69892579	Solyc03g119830	BED zinc finger,hAT family dimerization domain (AHRD V3.3 *** A0A061G1J7_THECC)
	3	69893803	69899075	Solyc03g119860	Peptidyl-prolyl cis-trans isomerase (AHRD V3.3 *** G7JRX9_MEDTR)
	3	69893803	69900928	Solyc03g119870	C3HC zinc finger-like protein (AHRD V3.3 *** AT1G48950.1)
	3	69907786	69908757	Solyc03g119880	Early nodulin-like protein (AHRD V3.3 *** G7JR03_MEDTR)
	3	69910292	69913914	Solyc03g119890	F-box/RNI/FBD-like domain protein (AHRD V3.3 *** G7IHX4_MEDTR)
	3	69910426	69913821	Solyc03g119895	LINE-1 reverse transcriptase isogeny (AHRD V3.3 --* A0A151RA70_CAJCA)
	3	69914473	69919874	Solyc03g119900	neurogenic locus notch-like protein (AHRD V3.3 *-* AT4G14746.1)
	3	69942144	69943612	Solyc03g119910	Le3OH-23b-hydroxylase
	3	69945491	69948646	Solyc03g119920	LOW QUALITY:Cytochrome b559 subunit alpha (AHRD V3.3 --* PSBE_ADICA)
	3	69951368	69952744	Solyc03g119930	Sulfate transporter, putative (AHRD V3.3 *** B9RUY1_RICCO)
	3	69954254	69964765	Solyc03g119940	MJK13.21 protein (AHRD V3.3 *** G7IMF6_MEDTR)
	3	69959482	69962112	Solyc03g119950	Pentatricopeptide repeat-containing family protein (AHRD V3.3 *** B9GWP3_POPTR)
	3	69962793	69964765	Solyc03g119960	Phototropic-responsive NPH3 family protein (AHRD V3.3 *** A0A061GB09_THECC)
	3	69966957	69970432	Solyc03g119970	ATP/ADP transporter (AHRD V3.3 *** A0A0X9Q301_MENSP)
	3	69976339	69978530	Solyc03g119980	alpha/beta-Hydrolases superfamily protein (AHRD V3.3 *** AT1G11090.1)
	3	69987582	69992272	Solyc03g119990	Alpha/beta hydrolase-like (AHRD V3.3 *** A0A0K9P0U5_ZOSMR)
	3	69992810	70004987	Solyc03g120010	Eukaryotic translation initiation factor 3 subunit I (AHRD V3.3 *** A0A0K9NVH2_ZOSMR)
	3	70017910	70024239	Solyc03g120020	Boron transporter, putative (AHRD V3.3 *** A0A061G9M0_THECC)
	3	70023402	70023905	Solyc03g120030	LOW QUALITY:Agenet domain-containing protein, putative (AHRD V3.3 *** A0A061ER75_THECC)
	3	70029959	70033560	Solyc03g120040	transmembrane protein, putative (Protein of unknown function, DUF642) (AHRD V3.3 *** AT5G11420.1)
	3	70032138	70035533	Solyc03g120050	Elongation factor Tu, chloroplastic (AHRD V3.3 --* EFTU_CHLAT)
	3	70050741	70055879	Solyc03g120070	Pentatricopeptide repeat-containing family protein (AHRD V3.3 *** U5FID5_POPTR)
	3	70058122	70064251	Solyc03g120080	WD40 repeat-like protein (AHRD V3.3 *** I0YM64_COCSC)
	3	70072260	70073177	Solyc03g120090	Pyridoxin biosynthesis protein PDX1, putative (AHRD V3.3 *** B9RQN9_RICCO)
	3	70073649	70074749	Solyc03g120100	Mitochondrial carrier protein (AHRD V3.3 *** A0A0K9PC13_ZOSMR)
	3	70084144	70088078	Solyc03g120110	Serine/threonine-protein kinase (AHRD V3.3 *** A0A178VFP7_ARATH)
	3	70093152	70098032	Solyc03g120120	Regulator of Vps4 activity in the MVB pathway protein, putative (AHRD V3.3 *** A0A061GBK3_THECC)
	3	70098198	70103879	Solyc03g120130	Methyltransferase family protein, putative (AHRD V3.3 *** A0A061GCA1_THECC)
	3	70103994	70112084	Solyc03g120140	BZIP protein (AHRD V3.3 *** G7II39_MEDTR)
	3	70117331	70117576	Solyc03g120160	serine-rich protein-like protein (AHRD V3.3 --* AT5G55980.1)
	3	70113059	70121796	Solyc03g120170	Late embryogenesis abundant (LEA) hydroxyproline-rich glycoprotein family (AHRD V3.3 *** AT4G13270.1)
	3	70116300	70116802	Solyc03g120175	serine-rich protein-like protein (AHRD V3.3 --* AT5G55980.1)
	3	70126974	70129210	Solyc03g120180	Transmembrane protein, putative (AHRD V3.3 *** G7JJB2_MEDTR)
	3	70133276	70135229	Solyc03g120190	ovate family protein 7
	3	70135629	70150038	Solyc03g120200	RNA helicase DEAH-box11
	3	70161833	70171067	Solyc03g120210	LOW QUALITY:Pre-mRNA cleavage complex 2 protein Pcf11, putative isoform 2 (AHRD V3.3 --* A0A061GBF7_THECC)
	3	70172518	70187758	Solyc03g120240	MAR-binding filament-like protein 1 (AHRD V3.3 *** MFP1_SOLLC)
	3	70182791	70186691	Solyc03g120250	Sulfate transporter, putative (AHRD V3.3 *** B9SQC2_RICCO)
	3	70194875	70197290	Solyc03g120260	Coatomer beta subunit, putative (AHRD V3.3 *-* B9SQC0_RICCO)
	3	70199636	70209678	Solyc03g120270	Coatomer beta subunit, putative (AHRD V3.3 *** B9SQC0_RICCO)
	3	70212280	70213629	Solyc03g120280	Ran-binding protein 1 domain-containing (AHRD V3.3 *** B9GEK5_POPTR)
	3	70214465	70215548	Solyc03g120290	thionin-like protein (AHRD V3.3 *** AT1G12663.1)
	3	70220294	70227681	Solyc03g120300	CASC3/barentsz eIF4AIII-binding protein (AHRD V3.3 *** A0A072UG99_MEDTR)
	3	70228384	70234101	Solyc03g120310	Glycosyltransferase, putative (AHRD V3.3 *** B9SQA7_RICCO)
	3	70233128	70234195	Solyc03g120320	F box kelch like protein (AHRD V3.3 *** A0A0B7NXR4_SOLLC)
	3	70239854	70240939	Solyc03g120330	F-box/kelch-repeat protein (AHRD V3.3 *** W9S4X9_9ROSA)
	3	70244271	70251175	Solyc03g120340	centromere protein C1
	3	70256351	70273882	Solyc03g120350	N-alpha-acetyltransferase 16, NatA auxiliary subunit (AHRD V3.3 *** A0A0B2P106_GLYSO)
	3	70274704	70281423	Solyc03g120360	LOW QUALITY:phospholipase-like protein (PEARLI 4) family protein (AHRD V3.3 *-* AT2G16900.6)
	3	70284864	70285256	Solyc03g120370	LOW QUALITY:Protein Ycf2 (AHRD V3.3 *-* YCF2_TOBAC)
	3	70287015	70288910	Solyc03g120380	auxin-regulated IAA19
	3	70294679	70301676	Solyc03g120410	Auxin-responsive protein (AHRD V3.3 *** A0A166EL55_DAUCA)
	3	70306127	70306383	Solyc03g120420	Peptide-N4-(N-acetyl-beta-glucosaminyl)asparagine amidase A protein (AHRD V3.3 --* AT3G14920.1)
	3	70305480	70315832	Solyc03g120440	cyclin A2_1
	3	70318105	70324178	Solyc03g120450	Aspartate aminotransferase (AHRD V3.3 *** W9S4V9_9ROSA)
	3	70329820	70333755	Solyc03g120460	Pentatricopeptide repeat-containing protein family (AHRD V3.3 *** A0A151T2K6_CAJCA)
	3	70335154	70341453	Solyc03g120470	tonoplast intrinsic protein 2.2
	3	70343028	70344306	Solyc03g120475	Tonoplast intrinsic protein, putative (AHRD V3.3 *** B9RQI0_RICCO)
	3	70346241	70356060	Solyc03g120480	Activating signal cointegrator 1 complex subunit 1 (AHRD V3.3 *** A0A0B2NTB9_GLYSO)
	3	70357351	70361463	Solyc03g120490	DNA-directed RNA polymerase subunit beta (AHRD V3.3 *** AT3G16200.1)
	3	70359591	70360948	Solyc03g120495	RNA-binding (RRM/RBD/RNP motifs) family protein (AHRD V3.3 --* AT1G02840.5)
	3	70359984	70364173	Solyc03g120500	auxin-regulated IAA27
	3	70374219	70374905	Solyc03g120510	LOW QUALITY:Pentatricopeptide repeat-containing protein family (AHRD V3.3 *** A0A151SH53_CAJCA)
	3	70374104	70395976	Solyc03g120520	basic helix-loop-helix (bHLH) DNA-binding superfamily protein (AHRD V3.3 *-* AT4G29100.2)
	3	70405544	70416317	Solyc03g120550	Major facilitator superfamily protein (AHRD V3.3 *** AT1G52190.1)
	3	70428713	70436340	Solyc03g120570	Major facilitator superfamily protein (AHRD V3.3 *** AT1G52190.1)
	3	70431099	70437927	Solyc03g120580	Leucine-rich receptor-like protein kinase family protein (AHRD V3.3 --* AT4G20270.1)
	3	70436458	70441501	Solyc03g120600	Plant cadmium resistance 2 (AHRD V3.3 *** A0A0K9NVT8_ZOSMR)
	3	70441896	70444646	Solyc03g120610	Cytochrome c-type biogenesis CcmH (AHRD V3.3 *** A0A0B0PL66_GOSAR)
	3	70450223	70457873	Solyc03g120620	Homeobox leucine zipper protein (AHRD V3.3 *** G7IUR3_MEDTR)
	3	70459022	70460289	Solyc03g120630	ribosomal protein S17 (AHRD V3.3 *** AT1G79850.1)
	3	70461508	70463014	Solyc03g120640	Photosystem I reaction center subunit VI (AHRD V3.3 *** B7FN63_MEDTR)
	3	70463694	70465651	Solyc03g120650	GDP-mannose pyrophosphorylase
	3	70468178	70468722	Solyc03g120660	Glyoxylate reductase (AHRD V3.3 *** A0A0B0MTB0_GOSAR)
	3	70468956	70472142	Solyc03g120670	Glyoxylate reductase (AHRD V3.3 *** A0A0B2P9G3_GLYSO)
	3	70472812	70476113	Solyc03g120680	Glyoxylate reductase (AHRD V3.3 *** A0A1D1YDH1_9ARAE)
	3	70475689	70476760	Solyc03g120690	Dynein light chain family protein (AHRD V3.3 *** B9GXB1_POPTR)
	3	70480467	70490982	Solyc03g120700	Vps51/Vps67 family (components of vesicular transport) protein (AHRD V3.3 *** AT5G16300.1)
	3	70493489	70503935	Solyc03g120720	Protein disulfide isomerase like protein (AHRD V3.3 *** C4T847_SOYBN)
	3	70504029	70509722	Solyc03g120730	Sulfite exporter TauE/SafE family protein (AHRD V3.3 *** AT2G25737.1)
	3	70509919	70510419	Solyc03g120740	LOW QUALITY:At1g15230/F9L1_18 (AHRD V3.3 *** Q9XI45_ARATH)
	3	70511342	70515529	Solyc03g120750	Rab family GTPase (AHRD V3.3 *** D8RRT7_SELML)
	3	70516486	70523666	Solyc03g120760	Receptor-like kinase (AHRD V3.3 *** G7KPX0_MEDTR)
	3	70531555	70543093	Solyc03g120770	Phox-associated domain,Phox-like,Sorting nexin isoform 1 (AHRD V3.3 *** A0A061GBL5_THECC)
	3	70541820	70544441	Solyc03g120775	Zeaxanthin epoxidase, chloroplastic (AHRD V3.3 --* ABA2_NICPL)
	3	70544143	70545393	Solyc03g120780	Ribosomal protein L37 (AHRD V3.3 *** K4BMM7_SOLLC)
	3	70547804	70548493	Solyc03g120790	LOW QUALITY:ovate family protein 8
	3	70548926	70549198	Solyc03g120800	Peroxidase (AHRD V3.3 *-* K4BMM9_SOLLC)
	3	70549285	70550894	Solyc03g120805	Peroxidase (AHRD V3.3 *** K4BMM9_SOLLC)
	3	70551992	70557484	Solyc03g120810	Kinesin-like protein (AHRD V3.3 *** K4BMN0_SOLLC)
	3	70561522	70569346	Solyc03g120820	Cytochrome c oxidase assembly protein COX19, putative (AHRD V3.3 *-* B9RQH5_RICCO)
	3	70575499	70576152	Solyc03g120840	ethylene-responsive transcription factor (AHRD V3.3 *-* AT5G07580.1)
	3	70581833	70587286	Solyc03g120850	Chaperonin-60 beta subunit (AHRD V3.3 *** P93570_SOLTU)
	3	70588358	70589289	Solyc03g120860	LOW QUALITY:Early nodulin-like protein (AHRD V3.3 *** A0A072U7R7_MEDTR)
	3	70590012	70591721	Solyc03g120870	CASP-like protein (AHRD V3.3 *** K4BMN6_SOLLC)
	3	70592587	70595923	Solyc03g120880	Nuclear pore complex protein NUP35 (AHRD V3.3 *** A0A0V0I4U8_SOLCH)
	3	70597444	70598505	Solyc03g120885	Coiled-coil domain-containing protein 18, putative isoform 1 (AHRD V3.3 --* A0A061DKF7_THECC)
	3	70606502	70608822	Solyc03g120890	GATA transcription factor (AHRD V3.3 *** K4BMN8_SOLLC)
	3	70611962	70614770	Solyc03g120900	Transducin/WD40 repeat-like superfamily protein (AHRD V3.3 *** AT3G01340.2)
	3	70626722	70634805	Solyc03g120910	Homeobox leucine-zipper protein (AHRD V3.3 *** Q76CL1_ZINVI)
	3	70634222	70634776	Solyc03g120920	LOW QUALITY:DUF1677 family protein (AHRD V3.3 *** G7LFY6_MEDTR)
	3	70647507	70647974	Solyc03g120930	Avr9/Cf-9 rapidly elicited protein (AHRD V3.3 *** G7LFZ0_MEDTR)
	3	70664056	70668396	Solyc03g120940	Sequence-specific DNA-binding transcription factor (AHRD V3.3 *** A0A072TMY2_MEDTR)
	3	70672281	70673549	Solyc03g120950	alpha/beta-Hydrolases superfamily protein (AHRD V3.3 --* AT2G44970.3)
	3	70674955	70678744	Solyc03g120955	Protein STIG1 (AHRD V3.3 *-* STIG1_SOLLC)
	3	70675271	70678744	Solyc03g120970	2-oxoglutarate (2OG) and Fe(II)-dependent oxygenase superfamily protein, putative (AHRD V3.3 *** A0A061EJ91_THECC)
	3	70689278	70704520	Solyc03g120980	Pleiotropic drug resistance ABC transporter (AHRD V3.3 *** W0TSU1_ACAMN)
	3	70715211	70718712	Solyc03g121000	RNA polymerase II-associated factor 1 (AHRD V3.3 --* A0A0B0MF48_GOSAR)
	3	70720722	70741034	Solyc03g121010	RNA polymerase II-associated factor 1 like (AHRD V3.3 *** A0A0B2S4P2_GLYSO)
	3	70737923	70753997	Solyc03g121030	MMS19 nucleotide excision repair (AHRD V3.3 *** A0A0B0MQY6_GOSAR)
	3	70757693	70760453	Solyc03g121040	Clavaminate synthase-like protein (AHRD V3.3 *** W9REK5_9ROSA)
	3	70759097	70767624	Solyc03g121050	Lyk3 (AHRD V3.3 *** G3KGB0_SOLLC)
	3	70781886	70784450	Solyc03g121060	auxin-regulated IAA26
	3	70782100	70789754	Solyc03g121070	hexokinase
	3	70793560	70797612	Solyc03g121080	Syntaxin-124 protein (AHRD V3.3 *-* A0A0B0PZL0_GOSAR)
	3	70796378	70798539	Solyc03g121090	Oxidative stress 3, putative isoform 2 (AHRD V3.3 *** A0A061GIQ6_THECC)
	3	70807313	70808485	Solyc03g121100	Acid phosphatase-like protein 1 (AHRD V3.3 *** V9MHL3_9ROSA)
	3	70813054	70816802	Solyc03g121110	Pentatricopeptide repeat-containing family protein (AHRD V3.3 *** U5FXJ6_POPTR)
	3	70817160	70826693	Solyc03g121120	DNA repair protein RadA-like protein (AHRD V3.3 *** AT5G50340.3)
	3	70828436	70834884	Solyc03g121140	Protein CHUP1, chloroplastic (AHRD V3.3 *** A0A0B2P7K8_GLYSO)
	3	70840093	70847534	Solyc03g121180	GDSL esterase/lipase family (AHRD V3.3 *** A0A151U1D5_CAJCA)
	3	70853802	70854404	Solyc03g121190	transmembrane protein (AHRD V3.3 -** AT1G51920.1)
	3	70855253	70855736	Solyc03g121200	Caffeoyl-CoA O-methyltransferase (AHRD V3.3 --* A0A151QNQ1_CAJCA)
	3	70856884	70863166	Solyc03g121210	Mediator of RNA polymerase II transcription subunit 6 (AHRD V3.3 *** A0A0S2LKL8_REHGL)
	3	70861593	70862926	Solyc03g121220	LOW QUALITY:DUF868 family protein (DUF868) (AHRD V3.3 *** AT2G04220.1)
	3	70865099	70869928	Solyc03g121230	protein kinase family protein (AHRD V3.3 *** AT1G51870.2)
	3	70889723	70890865	Solyc03g121240	basic helix-loop-helix (bHLH) DNA-binding superfamily protein (AHRD V3.3 *** AT3G21330.1)
	3	70898075	70911885	Solyc03g121260	3'-5' exonuclease domain-containing family protein (AHRD V3.3 *-* B9ING4_POPTR)
	3	70914137	70918648	Solyc03g121270	IAA-amino acid hydrolase ILR1, putative (AHRD V3.3 *** B9RQ74_RICCO)
	3	70918755	70921675	Solyc03g121280	Core-2/I-branching beta-1,6-N-acetylglucosaminyltransferase family protein (AHRD V3.3 *** AT3G21310.3)
	3	70926083	70928796	Solyc03g121290	F-box/RNI/FBD-like domain protein (AHRD V3.3 *** G7IHX4_MEDTR)
	3	70929551	70930980	Solyc03g121295	Mannose-binding lectin superfamily protein (AHRD V3.3 *** AT1G73040.1)
	3	70931251	70936083	Solyc03g121310	RWD domain-containing protein (AHRD V3.3 *** Q38HU0_SOLTU)
	3	70938257	70944624	Solyc03g121320	Tudor/PWWP/MBT superfamily protein (AHRD V3.3 *** A0A072TXL6_MEDTR)
	3	70945632	70948181	Solyc03g121330	60S ribosomal protein L28, putative (AHRD V3.3 *** B9RKC5_RICCO)
	3	70948952	70949212	Solyc03g121340	LOW QUALITY:isopentenyltransferase 5 (AHRD V3.3 --* AT5G19040.3)
	3	70949652	70955974	Solyc03g121350	anoctamin-like protein (AHRD V3.3 *** AT1G73020.3)
	3	70958395	70959006	Solyc03g121360	Charged multivesicular body 1 (AHRD V3.3 *** A0A0B0N0L1_GOSAR)
	3	70959062	70965333	Solyc03g121370	Ribosomal protein S8 (AHRD V3.3 *** A0A124SDM5_CYNCS)
	3	70965906	70976913	Solyc03g121380	Dentin sialophosphoprotein-related, putative isoform 1 (AHRD V3.3 *** A0A061GCA0_THECC)
	3	70982791	70984794	Solyc03g121390	LOW QUALITY:Serine/threonine protein phosphatase 2A regulatory subunit A (AHRD V3.3 *-* A0A072UMF9_MEDTR)
	3	70990362	70990994	Solyc03g121400	Dof zinc finger protein14
	3	70996414	71005170	Solyc03g121410	Serine/threonine-protein phosphatase 2A 55 kDa regulatory subunit B (AHRD V3.3 *** K4BMU0_SOLLC)
	3	71019702	71021216	Solyc03g121420	Inorganic pyrophosphatase 2 (AHRD V3.3 *** A0A0B2S4R2_GLYSO)
	3	71024219	71025341	Solyc03g121430	Inorganic pyrophosphatase 2 (AHRD V3.3 *-* PPSP2_ARATH)
	3	71035626	71041428	Solyc03g121440	Kinase family protein (AHRD V3.3 *** U5GQI1_POPTR)
	3	71040988	71052631	Solyc03g121450	PRA1 family protein (AHRD V3.3 *-* K4BMU5_SOLLC)
	3	71047525	71057125	Solyc03g121470	Phospholipase D (AHRD V3.3 *** B9MWR1_POPTR)
	3	71056086	71058870	Solyc03g121480	Thioredoxin, putative (AHRD V3.3 *** B9RK57_RICCO)
	3	71059700	71063245	Solyc03g121490	tubby like protein 6 (AHRD V3.3 --* AT1G47270.3)
	3	71064695	71068992	Solyc03g121500	Myosin-like protein (AHRD V3.3 *** G7ZWG9_MEDTR)
	3	71070013	71071938	Solyc03g121505	SKU5 similar 1 (AHRD V3.3 --* AT4G25240.2)
	3	71083006	71086480	Solyc03g121510	Cytochrome P450, putative (AHRD V3.3 *** B9SN45_RICCO)
	3	71089443	71093480	Solyc03g121520	WAS/WASL-interacting family protein (AHRD V3.3 *** AT1G55160.1)
	3	71095045	71100623	Solyc03g121530	Ribonuclease III
	3	71118541	71124280	Solyc03g121540	beta-galactosidase 3
	3	71125737	71126583	Solyc03g121550	Pentatricopeptide repeat (PPR) superfamily protein (AHRD V3.3 --* AT4G18750.1)
	3	71129698	71138072	Solyc03g121560	AT1G17665-like protein (AHRD V3.3 *** A0A0G4AP21_9ROSI)
	3	71134980	71139724	Solyc03g121570	Transmembrane 9 superfamily member (AHRD V3.3 *** M0ZRA0_SOLTU)
	3	71140338	71151686	Solyc03g121580	Transducin family protein / WD-40 repeat family protein (AHRD V3.3 *** AT2G19520.1)
	3	71158424	71184330	Solyc03g121590	Protein ROOT HAIR DEFECTIVE 3 homolog (AHRD V3.3 *** K4BMV8_SOLLC)
	3	71184983	71191215	Solyc03g121610	Protein kinase (AHRD V3.3 *** E5GCB1_CUCME)
	3	71197815	71198618	Solyc03g121620	Late embryogenesis abundant (LEA) hydroxyproline-rich glycoprotein family (AHRD V3.3 *** AT1G17620.1)
	3	71197473	71214933	Solyc03g121630	Protein FAR1-RELATED SEQUENCE 4 (AHRD V3.3 *** W9QKD5_9ROSA)
	3	71219828	71227577	Solyc03g121640	Chaperonin Cpn60 (AHRD V3.3 *** A0A124SDT3_CYNCS)
	3	71228708	71238280	Solyc03g121650	Agenet-like domain-containing protein (AHRD V3.3 *-* A0A103YNT6_CYNCS)
	3	71243143	71248221	Solyc03g121660	Zinc finger family protein (AHRD V3.3 *** D7MN23_ARALL)
	3	71253953	71258412	Solyc03g121670	Metallo-hydrolase/oxidoreductase superfamily protein (AHRD V3.3 *** AT3G13800.4)
	3	71260695	71264762	Solyc03g121680	Cell wall invertase (AHRD V3.3 *** K4HUT0_MALDO)
	3	71263819	71264481	Solyc03g121690	LOW QUALITY:RING/U-box superfamily protein, putative (AHRD V3.3 *-* A0A061F5S9_THECC)
	3	71266030	71269838	Solyc03g121700	Nucleosome assembly protein 1-like 1 (AHRD V3.3 *** A0A0B2RCF4_GLYSO)
	3	71275190	71285323	Solyc03g121720	RNA-binding (RRM/RBD/RNP motifs) family protein (AHRD V3.3 *-* AT1G17640.3)
	3	71289209	71294017	Solyc03g121730	5'-nucleotidase surE (AHRD V3.3 *** A0A0B0MS13_GOSAR)
	3	71293550	71296589	Solyc03g121740	R2R3MYB transcription factor 26
	3	71297413	71297738	Solyc03g121745	Myb transcription factor (AHRD V3.3 *-* G7IS44_MEDTR)
	3	71314268	71317548	Solyc03g121760	SUN-like protein 11
	3	71317944	71326879	Solyc03g121770	calmodulin-binding family protein (AHRD V3.3 *** AT3G58480.1)
	3	71325487	71327545	Solyc03g121780	LOW QUALITY:Kinase family protein (AHRD V3.3 *** B9IJN5_POPTR)
	3	71329911	71330518	Solyc03g121790	Epidermal patterning factor-like protein (AHRD V3.3 *** G7LI49_MEDTR)
	3	71331348	71334787	Solyc03g121800	copz1 nonclathrin coat protein zeta1-COP
	3	71336467	71341272	Solyc03g121810	Phospholipid-transporting ATPase (AHRD V3.3 *** M0ZRQ8_SOLTU)
	3	71343546	71350055	Solyc03g121820	Casein kinase, putative (AHRD V3.3 *** B9S5V9_RICCO)
	3	71357783	71359078	Solyc03g121830	Glycylpeptide N-tetradecanoyltransferase (AHRD V3.3 *** K4BMY2_SOLLC)
	3	71359553	71366565	Solyc03g121840	MYB transcription factor (AHRD V3.3 *** E5GB88_CUCME)
	3	71369806	71385809	Solyc03g121850	DNA gyrase subunit B (AHRD V3.3 *-* A0A1D1ZIS3_9ARAE)
	3	71387525	71388097	Solyc03g121860	Mitochondrial import inner membrane translocase subunit tim23 (AHRD V3.3 *** A0A0K9Q5U7_ZOSMR)
	3	71389548	71395210	Solyc03g121870	Methyltransferase-like protein (AHRD V3.3 *** A0A103XXH9_CYNCS)
	3	71396129	71401817	Solyc03g121880	Protein phosphatase 2c, putative (AHRD V3.3 *** B9S5U9_RICCO)
	3	71404341	71406092	Solyc03g121890	LOW QUALITY:Hydroxyproline-rich glycoprotein family protein, putative (AHRD V3.3 *** A0A061GCS5_THECC)
	3	71407863	71408183	Solyc03g121900	Bifunctional inhibitor/lipid-transfer protein/seed storage 2S albumin superfamily protein (AHRD V3.3 *** AT5G48490.1)
	3	71410818	71412377	Solyc03g121910	Threonine synthase, putative (AHRD V3.3 *** B9RK44_RICCO)
	3	71412973	71415651	Solyc03g121920	Mitochondrial carrier protein (AHRD V3.3 *** F8WLA3_CITUN)
	3	71417060	71422478	Solyc03g121930	PHD finger alfin-like protein (AHRD V3.3 *** A0A072VES1_MEDTR)
	3	71422670	71438617	Solyc03g121950	Nuclear transcription factor Y subunit (AHRD V3.3 *-* A0A0K9P8V1_ZOSMR)
	3	71440057	71446985	Solyc03g121960	phospholipid:diacylglycerol acyltransferase (AHRD V3.3 *** AT5G13640.1)
	3	71456754	71457980	Solyc03g121970	Protein BIG GRAIN 1-like A (AHRD V3.3 *** BIG1A_ARATH)
	3	71472784	71481229	Solyc03g121980	Developmentally regulated GTP binding family protein (AHRD V3.3 *** B9GWB7_POPTR)
	3	71482457	71489253	Solyc03g121990	Telomere repeat-binding factor like-protein (AHRD V3.3 *** A0A0K1SBL3_REHGL)
	3	71494806	71495110	Solyc03g122000	Cytochrome b6-f complex subunit 4 (AHRD V3.3 *** PETD_POPAL)
	3	71495456	71495875	Solyc03g122010	LOW QUALITY:NAD(P)H-quinone oxidoreductase subunit 2, chloroplastic (AHRD V3.3 *-* NU2C_PHYPA)
	3	71497802	71506560	Solyc03g122020	Transcription initiation factor TFIID subunit 12 (AHRD V3.3 *-* W9RRR4_9ROSA)
	3	71508592	71509683	Solyc03g122030	Transcription factor (AHRD V3.3 *** G7L8C7_MEDTR)
	3	71515573	71526594	Solyc03g122040	Erect panicle 2 protein (AHRD V3.3 *-* I2AW42_9POAL)
	3	71527133	71531249	Solyc03g122050	ABC transporter B family-like protein (AHRD V3.3 *-* G7L8C5_MEDTR)
	3	71531544	71531699	Solyc03g122060	LOW QUALITY:ABCB1 (AHRD V3.3 --* A0A0A9NJC6_ARUDO)
	3	71531293	71533922	Solyc03g122070	ABC transporter B family-like protein (AHRD V3.3 *** G7L8C5_MEDTR)
	3	71534638	71537962	Solyc03g122080	DUF936 family protein (AHRD V3.3 *** A0A072THZ7_MEDTR)
	3	71538456	71543011	Solyc03g122090	25. vesicle transport protein (AHRD V3.3 *** A0A1D1XNZ8_9ARAE)
	3	71544834	71550692	Solyc03g122100	3-oxoacyl-[acyl-carrier-protein] synthase (AHRD V3.3 *-* A0A072V6B8_MEDTR)
	3	71552081	71553643	Solyc03g122110	LOW QUALITY:Pre-mRNA-splicing factor CWC22 (AHRD V3.3 *** A0A0B0NK35_GOSAR)
	3	71553937	71559774	Solyc03g122120	3-oxoacyl-[acyl-carrier-protein] synthase (AHRD V3.3 *** A0A067G2G2_CITSI)
	3	71562817	71566342	Solyc03g122130	Peroxisomal (S)-2-hydroxy-acid oxidase (AHRD V3.3 *** GOX_SPIOL)
	3	71564444	71570475	Solyc03g122140	Peroxisomal (S)-2-hydroxy-acid oxidase (AHRD V3.3 *** GOX_SPIOL)
	3	71569108	71572404	Solyc03g122150	Peroxisomal (S)-2-hydroxy-acid oxidase (AHRD V3.3 *-* GOX_SPIOL)
	3	71571701	71572401	Solyc03g122155	Peroxisomal (S)-2-hydroxy-acid oxidase (AHRD V3.3 *-* GOX_SPIOL)
	3	71574154	71582430	Solyc03g122170	Peroxisomal (S)-2-hydroxy-acid oxidase (AHRD V3.3 *** GOX_SPIOL)
SlAnt6.3	6	39581633	39587944	Solyc06g062550	LES459817 putative phosphatase 14A
	6	39590785	39591989	Solyc06g062560	phosphatase 14B
	6	39595999	39596262	Solyc06g062570	LOW QUALITY:Agenet-like domain-containing protein (AHRD V3.3 *** A0A103YGJ9_CYNCS)
	6	39612670	39620086	Solyc06g062580	Beta-galactosidase (AHRD V3.3 *** BGAL_SOLLC)
	6	39620312	39624587	Solyc06g062590	Transmembrane 9 superfamily member (AHRD V3.3 *** A0A0V0IMM7_SOLCH)
	6	39638635	39643420	Solyc06g062600	Glucose-methanol-choline (GMC) oxidoreductase family protein (AHRD V3.3 *** AT1G72970.1)
	6	39643912	39648668	Solyc06g062610	Pentatricopeptide repeat-containing protein (AHRD V3.3 *** A0A103YL18_CYNCS)
	6	39646151	39647246	Solyc06g062620	Cytochrome b6-f complex iron-sulfur subunit, chloroplastic (AHRD V3.3 --* UCRIA_CHLRE)
	6	39647774	39649255	Solyc06g062623	LOB domain-containing protein, putative (AHRD V3.3 *-* B9SN30_RICCO)
	6	39654551	39655461	Solyc06g062627	S-adenosyl-L-methionine-dependent methyltransferases superfamily protein (AHRD V3.3 --* AT4G26460.2)
	6	39655310	39655489	Solyc06g062650	LOW QUALITY:3-deoxy-d-arabino-heptulosonate 7-phosphate synthase (AHRD V3.3 --* AT4G33510.2)
	6	39656205	39668352	Solyc06g062660	Beta-galactosidase (AHRD V3.3 *** K4C6Z7_SOLLC)
	6	39669908	39673288	Solyc06g062670	zinc finger family protein
	6	39678143	39679142	Solyc06g062680	Polyadenylate-binding protein (AHRD V3.3 *-* K4DGU3_SOLLC)
	6	39679763	39689353	Solyc06g062690	Nucleosome assembly protein 1-1 (AHRD V3.3 *-* NAP1A_ORYSJ)
	6	39693170	39693670	Solyc06g062710	LOW QUALITY:ATP-dependent zinc metalloprotease FTSH 8, mitochondrial (AHRD V3.3 --* FTSH8_ORYSJ)
	6	39690962	39695296	Solyc06g062720	RNA-binding (RRM/RBD/RNP motifs) family protein (AHRD V3.3 *-* AT3G13224.2)
	6	39695460	39700922	Solyc06g062730	RNA-binding (RRM/RBD/RNP motifs) family protein (AHRD V3.3 *-* AT1G17640.3)
	6	39701708	39705055	Solyc06g062750	5'-nucleotidase surE (AHRD V3.3 *** A0A0B2RK49_GLYSO)
	6	39706261	39709163	Solyc06g062760	50S ribosomal protein L34 (AHRD V3.3 *** W9QNR0_9ROSA)
	6	39710451	39711980	Solyc06g062770	DEAD-box ATP-dependent RNA helicase (AHRD V3.3 *** AT5G57000.2)
	6	39720876	39727807	Solyc06g062780	Phospholipid-transporting ATPase (AHRD V3.3 *** A0A0V0IZF4_SOLCH)
	6	39729256	39736495	Solyc06g062790	Casein kinase, putative (AHRD V3.3 *** B9S5V9_RICCO)
	6	39737170	39737969	Solyc06g062795	LOW QUALITY:DUF3511 domain protein (AHRD V3.3 --* G7LI91_MEDTR)
	6	39739680	39742116	Solyc06g062800	RNA helicase DEAD19
	6	39744157	39745261	Solyc06g062805	Outer arm dynein light chain 1 protein (AHRD V3.3 --* AT4G03260.4)
	6	39745263	39746561	Solyc06g062810	Glycylpeptide N-tetradecanoyltransferase (AHRD V3.3 *** K4C712_SOLLC)
	6	39747726	39752801	Solyc06g062820	protein kinase family protein (AHRD V3.3 *-* AT5G26150.2)
	6	39757165	39763102	Solyc06g062830	60S ribosomal L18a-like protein (AHRD V3.3 *** AT5G57060.9)
	6	39758995	39759649	Solyc06g062840	DNA polymerase epsilon catalytic subunit A (AHRD V3.3 --* DPOE1_ARATH)
	6	39761032	39763664	Solyc06g062845	Threonine synthase, putative (AHRD V3.3 *** B9RK44_RICCO)
	6	39764833	39770087	Solyc06g062850	PHD finger alfin-like protein (AHRD V3.3 *** A0A072V846_MEDTR)
	6	39772411	39786808	Solyc06g062860	Ataxin-2 related protein (AHRD V3.3 *** A2PZE4_IPONI)
	6	39787776	39791673	Solyc06g062870	phospholipid:diacylglycerol acyltransferase (AHRD V3.3 *** AT5G13640.1)
	6	39801231	39808514	Solyc06g062880	Brevis radix-like protein (AHRD V3.3 *** A0A072TLT2_MEDTR)
	6	39809065	39813513	Solyc06g062883	Ethylene-responsive transcription factor 1B (AHRD V3.3 --* W9SHC2_9ROSA)
	6	39815894	39817830	Solyc06g062887	Transcription initiation factor TFIID subunit 12 (AHRD V3.3 *-* W9RRR4_9ROSA)
	6	39817894	39818831	Solyc06g062900	Transcription initiation factor TFIID subunit 12 (AHRD V3.3 *-* W9RRR4_9ROSA)
	6	39821589	39824107	Solyc06g062905	global transcription factor group E8 (AHRD V3.3 --* AT3G27260.4)
	6	39821629	39822714	Solyc06g062910	LOW QUALITY:AP2/B3-like transcriptional factor family protein (AHRD V3.3 --* AT4G33280.1)
	6	39833459	39835655	Solyc06g062920	auxin-regulated dual specificity cytosolic kinase
	6	39839252	39839632	Solyc06g062930	LOW QUALITY:Plant regulator RWP-RK family protein (AHRD V3.3 --* AT1G76350.4)
	6	39842581	39848816	Solyc06g062940	RING-box protein (AHRD V3.3 *** Q2PYP4_ARAHY)
	6	39846423	39848753	Solyc06g062950	Subtilisin-like protease (AHRD V3.3 *** W9SXT6_9ROSA)
	6	39853775	39854740	Solyc06g062960	DUF1677 family protein (DUF1677) (AHRD V3.3 *** AT1G72510.2)
	6	39864185	39866054	Solyc06g062970	LOW QUALITY:Early auxin response protein (AHRD V3.3 *-* Q69P88_ORYSJ)
	6	39866975	39869985	Solyc06g062980	Small nuclear ribonucleoprotein family protein (AHRD V3.3 *** AT3G14080.2)
	6	39872237	39874274	Solyc06g062990	Exocyst subunit EXO70 family protein (AHRD V3.3 *** B9N7F2_POPTR)
	6	39884328	39889938	Solyc06g063000	RNA-binding family protein (AHRD V3.3 *** A0A061GD25_THECC)
	6	39890864	39893851	Solyc06g063010	DNA-directed RNA polymerase subunit alpha (AHRD V3.3 --* RPOA_ARATH)
	6	39893882	39901431	Solyc06g063015	DNA binding protein, putative (AHRD V3.3 *** B9ST76_RICCO)
	6	39904997	39908428	Solyc06g063020	Zinc finger transcription factor 44
	6	39910136	39915305	Solyc06g063030	25. vesicle transport protein (AHRD V3.3 *** A0A1D1XNZ8_9ARAE)
	6	39916177	39917208	Solyc06g063040	NADP-dependent alkenal double bond reductase (AHRD V3.3 *** A0A072TWU1_MEDTR)
	6	39921168	39925439	Solyc06g063050	Erect panicle 2 protein (AHRD V3.3 *-* I2AW35_9POAL)
	6	39928497	39929966	Solyc06g063060	Auxin-repressed protein-like protein (AHRD V3.3 *** Q84KS0_TOBAC)
	6	39933647	39936204	Solyc06g063070	Ethylene Response Factor A.3
	6	39948941	39949738	Solyc06g063080	LOW QUALITY:RING/U-box superfamily protein (AHRD V3.3 *-* AT3G14250.1)
	6	39958057	39959931	Solyc06g063085	senescence-associated family protein (DUF581) (AHRD V3.3 *-* AT1G22160.1)
	6	39961453	39965746	Solyc06g063090	alanine aminotransferase 2 (AHRD V3.3 *** AT1G72330.1)
	6	39972514	39979132	Solyc06g063100	Ubiquitin-conjugating enzyme (AHRD V3.3 *** B7FML7_MEDTR)
	6	39979772	39980819	Solyc06g063110	RING/U-box superfamily protein (AHRD V3.3 *** AT1G72310.1)
	6	39987314	39991681	Solyc06g063120	O-fucosyltransferase family protein (AHRD V3.3 *** AT5G50420.1)
	6	39992233	40005361	Solyc06g063140	26S protease regulatory subunit, putative (AHRD V3.3 *** B9RR13_RICCO)
	6	40005779	40011218	Solyc06g063150	Kinase (AHRD V3.3 *** A0A0K9NP62_ZOSMR)
	6	40013995	40014249	Solyc06g063160	Beta-glucosidase, GBA2 type family protein (AHRD V3.3 --* AT4G10060.2)
	6	40015805	40035636	Solyc06g063180	glutamate receptor-like 2.2
	6	40035721	40046275	Solyc06g063210	glutamate receptor-like 2.5
	6	40047558	40049369	Solyc06g063220	ATP synthase subunit epsilon, mitochondrial (AHRD V3.3 *** ATP5E_IPOBA)
	6	40051629	40056206	Solyc06g063230	WD repeat-containing protein 49 isoform 1 (AHRD V3.3 *** A0A061G8I2_THECC)
	6	40058688	40068257	Solyc06g063240	O-fucosyltransferase family protein (AHRD V3.3 *** AT1G51630.1)
	6	40063721	40070115	Solyc06g063250	Metal tolerance protein C4 (AHRD V3.3 *** X5D917_TOBAC)
	6	40070691	40083434	Solyc06g063260	alpha-1,2-Mannosidase (AHRD V3.3 *** K4C757_SOLLC)
	6	40086242	40088387	Solyc06g063270	Ubiquitin carboxyl-terminal hydrolase family protein (AHRD V3.3 *** AT4G33495.1)
	6	40099958	40100743	Solyc06g063280	LOW QUALITY:Zinc finger family protein (AHRD V3.3 *** B9HV28_POPTR)
	6	40111668	40117901	Solyc06g063290	Pyridoxamine 5'-phosphate oxidase-related, FMN-binding (AHRD V3.3 *** A0A0K9NPW0_ZOSMR)
	6	40120388	40123925	Solyc06g063295	F-box/kelch-repeat protein (AHRD V3.3 *** A0A0B2P9A5_GLYSO)
	6	40125399	40126137	Solyc06g063300	Plastid-lipid associated protein PAP / fibrillin family protein (AHRD V3.3 -** AT2G42130.5)
	6	40125950	40128334	Solyc06g063305	Maturase K (AHRD V3.3 --* W8T6W3_9ROSI)
	6	40126494	40129209	Solyc06g063310	Fiber protein Fb15 (AHRD V3.3 *** K7WJQ5_SOLTU)
	6	40131991	40134304	Solyc06g063320	Serine/arginine repetitive matrix protein 2, putative isoform 1 (AHRD V3.3 *-* A0A061G9S9_THECC)
	6	40134292	40143423	Solyc06g063330	vacuolar ATP synthase subunit A (AHRD V3.3 *** AT1G78900.2)
	6	40144667	40150286	Solyc06g063340	DUF1666 family protein (DUF1666) (AHRD V3.3 *** AT3G20260.1)
	6	40151170	40152632	Solyc06g063345	Reticulon family protein (AHRD V3.3 *** AT1G78895.1)
	6	40153193	40166066	Solyc06g063360	chlorophyll a-b binding protein Cab9
	6	40153312	40159046	Solyc06g063365	S-adenosyl-L-methionine-dependent methyltransferases superfamily protein (AHRD V3.3 --* AT4G19120.3)
	6	40169634	40171127	Solyc06g063380	LOW QUALITY:NAC domain-containing protein, putative (AHRD V3.3 *-* B9SK58_RICCO)
	6	40172071	40173205	Solyc06g063390	Wound-induced basic protein (AHRD V3.3 *** PR4_PHAVU)
	6	40176054	40177784	Solyc06g063400	Wound-induced basic protein (AHRD V3.3 *** PR4_PHAVU)
	6	40189051	40201592	Solyc06g063410	ATP-dependent clp protease ATP-binding subunit clpx, putative (AHRD V3.3 *** B9S1U1_RICCO)
	6	40202758	40220216	Solyc06g063420	General transcription factor 3C polypeptide 3 (AHRD V3.3 *** A0A0B2PD46_GLYSO)
	6	40224105	40227524	Solyc06g063430	NAC domain-containing protein, putative (AHRD V3.3 *** B9T5U4_RICCO)
	6	40237075	40237800	Solyc06g064430	Vesicle-associated membrane family protein (AHRD V3.3 *** B9IDQ1_POPTR)
	6	40240522	40244345	Solyc06g064440	RING/U-box superfamily protein, putative (AHRD V3.3 *-* A0A061FJ88_THECC)
	6	40240865	40243338	Solyc06g064445	DNA-directed RNA polymerase subunit beta (AHRD V3.3 --* RPOB_PINKO)
	6	40253024	40258138	Solyc06g064450	Cytoplasmic membrane protein (AHRD V3.3 *** G7J0A0_MEDTR)
	6	40259389	40261635	Solyc06g064460	60S ribosomal protein L7A-like protein (AHRD V3.3 *** Q2XPW4_SOLTU)
	6	40263276	40270922	Solyc06g064470	60S ribosomal protein L7A-like protein (AHRD V3.3 *** Q2XPW4_SOLTU)
	6	40271368	40275557	Solyc06g064480	Exostosin family protein (AHRD V3.3 *** A0A061GMU3_THECC)
	6	40276475	40288357	Solyc06g064500	O-methyltransferase (AHRD V3.3 *** F6M2M1_VITPS)
	6	40300028	40303329	Solyc06g064520	(1-4)-beta-mannan endohydrolase precursor
	6	40310008	40314550	Solyc06g064525	NADH dehydrogenase [ubiquinone] iron-sulfur protein 2 (AHRD V3.3 *-* W9S6E2_9ROSA)
	6	40310066	40310233	Solyc06g064530	Major facilitator superfamily protein (AHRD V3.3 --* AT1G22570.2)
	6	40328790	40329449	Solyc06g064540	LOB domain-containing protein, putative (AHRD V3.3 *** B9SXJ8_RICCO)
	6	40336188	40346470	Solyc06g064550	Aspartokinase-homoserine dehydrogenase (AHRD V3.3 *** O63067_SOYBN)
	6	40330871	40349614	Solyc06g064560	UvrABC system protein C (AHRD V3.3 *** A0A1D1YTR9_9ARAE)
	6	40351119	40355683	Solyc06g064570	SNARE associated Golgi protein family (AHRD V3.3 *** AT1G22850.1)
	6	40360732	40363818	Solyc06g064580	bHLH transcription factor 044
	6	40366613	40371723	Solyc06g064590	bHLH transcription factor 045
	6	40374737	40377276	Solyc06g064600	Pentatricopeptide repeat-containing family protein (AHRD V3.3 *** B9I6N6_POPTR)
	6	40379971	40380288	Solyc06g064610	LOW QUALITY:Glucan endo-1,3-beta-glucosidase (AHRD V3.3 -** A0A0B0PK92_GOSAR)
	6	40382322	40389479	Solyc06g064620	Cell wall invertase (AHRD V3.3 *** K4HUT0_MALDO)
	6	40394696	40409042	Solyc06g064640	alpha/beta-Hydrolases superfamily protein (AHRD V3.3 *** AT4G10030.1)
	6	40409414	40412401	Solyc06g064650	hydroxysteroid dehydrogenase 5 (AHRD V3.3 *** AT4G10020.1)
	6	40416970	40423585	Solyc06g064660	Protein kinase family protein (AHRD V3.3 *** Q9LQ29_ARATH)
	6	40423103	40423530	Solyc06g064670	NADP-dependent alkenal double bond reductase (AHRD V3.3 *-* A0A072TLD5_MEDTR)
	6	40425469	40427162	Solyc06g064675	NADP-dependent alkenal double bond reductase (AHRD V3.3 --* G7JHH1_MEDTR)
	6	40431433	40433718	Solyc06g064680	NBS-LRR resistance protein-like protein (AHRD V3.3 *** A1Y9Q8_SOLLC)
	6	40441974	40442663	Solyc06g064690	NBS-coding resistance gene analog (AHRD V3.3 *** B3V819_TOBAC)
	6	40444477	40447218	Solyc06g064700	LOW QUALITY:hydroxyproline-rich glycoprotein family protein (AHRD V3.3 *-* AT5G09530.1)
	6	40448634	40449008	Solyc06g064710	LOW QUALITY:Disease resistance protein (AHRD V3.3 *-* Q9SBC3_SOLLC)
	6	40452497	40454752	Solyc06g064720	Disease resistance protein (NBS-LRR class) family (AHRD V3.3 *-* AT5G40060.1)
	6	40458498	40461299	Solyc06g064730	LOW QUALITY:hydroxyproline-rich glycoprotein family protein (AHRD V3.3 *-* AT5G09530.1)
	6	40462797	40463231	Solyc06g064740	LOW QUALITY:Nuclear nucleic acid-binding protein C1D (AHRD V3.3 *-* A0A0B0NSY9_GOSAR)
	6	40466310	40468601	Solyc06g064750	NBS-LRR resistance protein-like protein (AHRD V3.3 *** A1Y9Q8_SOLLC)
	6	40480585	40482873	Solyc06g064760	NBS-LRR resistance protein-like protein (AHRD V3.3 *** A1Y9R1_SOLLC)
	6	40491905	40492078	Solyc06g064770	LOW QUALITY:UDP-Glycosyltransferase superfamily protein (AHRD V3.3 --* AT2G28080.1)
	6	40492532	40492810	Solyc06g064780	LOW QUALITY:NBS-coding resistance gene analog (AHRD V3.3 *-* B3V824_TOBAC)
	6	40494262	40495649	Solyc06g064790	LOW QUALITY:Disease resistance protein (AHRD V3.3 *-* A0A103Y7R1_CYNCS)
	6	40496833	40497627	Solyc06g064800	glucuronoxylan 4-O-methyltransferase-like protein (DUF579) (AHRD V3.3 *** AT1G33800.1)
	6	40498195	40503173	Solyc06g064810	Zinc finger and BTB domain-containing protein 11 isoform 1 (AHRD V3.3 *** A0A061FI49_THECC)
	6	40502216	40503341	Solyc06g064815	sulfotransferase 4A (AHRD V3.3 --* AT2G14920.1)
	6	40503270	40506792	Solyc06g064820	GDSL esterase/lipase (AHRD V3.3 *** W9S0Q7_9ROSA)
	6	40511916	40523673	Solyc06g064830	WD-40 repeat protein AY032884
	6	40536392	40546064	Solyc06g064840	AGAMOUS MADS box factor transcription factor (AHRD V3.3 *** A0A0K9Q4Y3_ZOSMR)
	6	40542894	40547307	Solyc06g064850	NTGP4 (AHRD V3.3 *** Q9ZRD1_TOBAC)
	6	40549785	40551389	Solyc06g064860	P-loop containing nucleoside triphosphate hydrolases superfamily protein (AHRD V3.3 *** A0A061FL24_THECC)
	6	40553688	40558884	Solyc06g064870	methyl esterase 12 (AHRD V3.3 *** AT4G09900.1)
	6	40559427	40562698	Solyc06g064880	Nitrilase/cyanide hydratase and apolipoprotein N-acyltransferase family protein (AHRD V3.3 *** AT5G12040.1)
	6	40562480	40566582	Solyc06g064890	Transcription initiation factor IIE subunit beta (AHRD V3.3 *** A0A166FP58_DAUCA)
	6	40571286	40572075	Solyc06g064895	Aldehyde dehydrogenase, putative (AHRD V3.3 *-* B9SH74_RICCO)
	6	40571881	40574618	Solyc06g064900	Aldehyde dehydrogenase (AHRD V3.3 --* Q7FWR0_MAIZE)
	6	40583580	40595827	Solyc06g064910	T-complex protein 11 (AHRD V3.3 *** U5FVQ2_POPTR)
	6	40596500	40597782	Solyc06g064920	P-loop containing nucleoside triphosphate hydrolases superfamily protein (AHRD V3.3 *** A0A061FL24_THECC)
	6	40598735	40599972	Solyc06g064930	P-loop containing nucleoside triphosphate hydrolases superfamily protein (AHRD V3.3 *-* AT1G33970.3)
	6	40607549	40610129	Solyc06g064940	Patellin-like protein (AHRD V3.3 *** A0A072UTX7_MEDTR)
	6	40624595	40626104	Solyc06g064960	Lipase, GDSL (AHRD V3.3 *** A0A124SDS7_CYNCS)
	6	40634474	40636601	Solyc06g064970	Lipase, GDSL (AHRD V3.3 *** A0A124SDS7_CYNCS)
	6	40641451	40647872	Solyc06g064990	Lipase, GDSL (AHRD V3.3 *** A0A124SDS7_CYNCS)
	6	40650900	40652696	Solyc06g065000	LOW QUALITY:Hero resistance protein (AHRD V3.3 *** Q8GSM1_SOLLC)
	6	40654515	40656693	Solyc06g065010	Lipase, GDSL (AHRD V3.3 *** A0A124SDS7_CYNCS)
	6	40656544	40667620	Solyc06g065030	Transmembrane 9 superfamily member (AHRD V3.3 *-* K4C7D2_SOLLC)
	6	40656698	40658354	Solyc06g065035	histone-lysine N-methyltransferase ASHH4 (AHRD V3.3 --* AT3G59960.1)
	6	40672692	40677415	Solyc06g065040	bHLH transcription factor 086
	6	40685085	40686592	Solyc06g065050	Late embryogenesis abundant protein (LEA) family protein (AHRD V3.3 *** A0A072UTU9_MEDTR)
	6	40687451	40689303	Solyc06g065055	Late embryogenesis abundant protein (LEA) family protein (AHRD V3.3 --* AT1G22600.1)
	6	40690904	40702385	Solyc06g065060	FAD-binding Berberine family protein (AHRD V3.3 *** A0A061GF79_THECC)
	6	40717507	40718787	Solyc06g065080	LOW QUALITY:Di-glucose binding protein with Kinesin motor domain-containing protein (AHRD V3.3 --* AT2G22610.3)
	6	40723282	40725428	Solyc06g065100	R2R3MYB transcription factor 3
	6	40740427	40741089	Solyc06g065120	LOW QUALITY:Disease resistance protein N-like protein (AHRD V3.3 *** A0A0H4BH83_9SOLA)
	6	40740936	40742411	Solyc06g065125	D-tagatose-1,6-bisphosphate aldolase subunit (AHRD V3.3 --* AT2G36895.3)
	6	40742415	40742588	Solyc06g065130	Disease resistance protein (TIR-NBS-LRR class) (AHRD V3.3 *-* A0A072U140_MEDTR)
	6	40744956	40745875	Solyc06g065140	Disease resistance protein (TIR-NBS-LRR class), putative (AHRD V3.3 *-* A0A072TZ76_MEDTR)
	6	40745949	40746890	Solyc06g065150	Disease resistance protein N-like protein (AHRD V3.3 *** A0A0H4BH71_9SOLA)
	6	40747526	40747744	Solyc06g065160	LOW QUALITY:clathrin adaptor complexes medium subunit family protein (AHRD V3.3 --* AT2G20790.4)
	6	40749557	40755658	Solyc06g065170	vacuolar protein sorting 11 (AHRD V3.3 *** AT2G05170.1)
	6	40755616	40765369	Solyc06g065180	SLL1 protein (AHRD V3.3 *** I3S1M4_MEDTR)
	6	40763928	40764905	Solyc06g065190	TCP transcription factor 13
	6	40768737	40773938	Solyc06g065200	abscisic acid responsive elements-binding factor 2 (AHRD V3.3 --* AT1G45249.3)
	6	40776578	40780362	Solyc06g065210	Neutral invertase (AHRD V3.3 *** S4SKC1_ACTCH)
	6	40780370	40781731	Solyc06g065215	DNA replication licensing factor MCM4 (AHRD V3.3 --* MCM4_ORYSJ)
	6	40791461	40791754	Solyc06g065220	SAUR-like auxin-responsive protein family (AHRD V3.3 *** AT4G09530.1)
	6	40794009	40797366	Solyc06g065230	N-acetyltransferase (AHRD V3.3 *** K7WTW4_SOLTU)
	6	40797459	40807315	Solyc06g065240	alpha-1,4-fucosyltransferase
	6	40802739	40804631	Solyc06g065250	Mutator-like transposase-like protein (AHRD V3.3 *** A0A0K9NH21_ZOSMR)
	6	40804664	40805382	Solyc06g065255	Eukaryotic translation initiation factor 3 subunit A (AHRD V3.3 --* EIF3A_TOBAC)
	6	40814889	40821873	Solyc06g065260	Receptor-like protein kinase HSL1 (AHRD V3.3 *** W9T2E3_9ROSA)
	6	40821976	40826234	Solyc06g065270	Adenylate kinase (AHRD V3.3 *** G7JRB1_MEDTR)
	6	40831805	40831972	Solyc06g065280	LOW QUALITY:UDP-Glycosyltransferase / trehalose-phosphatase family protein (AHRD V3.3 --* AT1G68020.3)
	6	40833806	40835722	Solyc06g065290	Protein phosphatase 1 regulatory subunit inhibitor protein (AHRD V3.3 *** G7IAP0_MEDTR)
	6	40839984	40841467	Solyc06g065300	U5 small nuclear ribonucleoprotein helicase (AHRD V3.3 *-* AT1G20960.2)
	6	40841624	40842272	Solyc06g065305	U5 small nuclear ribonucleoprotein helicase (AHRD V3.3 *-* AT1G20960.2)
	6	40842837	40847506	Solyc06g065310	Biotin/lipoate A/B protein ligase family (AHRD V3.3 *** AT3G29010.3)
	6	40848599	40856347	Solyc06g065320	Disulfide isomerase-like protein (AHRD V3.3 *** A0A061FKQ2_THECC)
	6	40853771	40860163	Solyc06g065330	RING/U-box superfamily protein (AHRD V3.3 *** AT1G35625.1)
	6	40854109	40858183	Solyc06g065335	small RNA degrading nuclease 1 (AHRD V3.3 --* AT3G50100.2)
	6	40876257	40876931	Solyc06g065340	LOW QUALITY:Ca(2+)-dependent nuclease family protein (AHRD V3.3 --* AT2G40410.2)
	6	40883943	40891668	Solyc06g065345	Erythroid differentiation-related factor 1 (AHRD V3.3 *-* A0A061FK10_THECC)
	6	40883943	40911062	Solyc06g065360	Erythroid differentiation-related factor 1 (AHRD V3.3 *** A0A061FK10_THECC)
	6	40914498	40917774	Solyc06g065370	Subtilisin-like protease (AHRD V3.3 *** A0A1D1XUI7_9ARAE)
	6	40918416	40922431	Solyc06g065380	Calcium-dependent protein kinase (AHRD V3.3 *** H6UM40_TOBAC)
	6	40923499	40926555	Solyc06g065390	50S ribosomal protein L21, chloroplastic (AHRD V3.3 *** A0A199W1N6_ANACO)
	6	40926838	40932721	Solyc06g065400	SNARE associated Golgi protein family (AHRD V3.3 *** AT1G71940.1)
	6	40945598	40949715	Solyc06g065410	NAC domain-containing protein, putative (AHRD V3.3 *** B9SLE9_RICCO)
	6	40952923	40955002	Solyc06g065420	Cytochrome P450 (AHRD V3.3 *** A0A103XLH6_CYNCS)
	6	40959088	40962274	Solyc06g065430	Cytochrome P450 (AHRD V3.3 *** A0A061G8S3_THECC)
	6	40964083	40965138	Solyc06g065440	Protein SENSITIVE TO PROTON RHIZOTOXICITY 1 (AHRD V3.3 *** STOP1_ARATH)
	6	40965772	40969392	Solyc06g065450	PSL1a (AHRD V3.3 *** F5A7N5_9SOLN)
	6	40970260	40980529	Solyc06g065470	DUF668 family protein (AHRD V3.3 *** A0A072VPK0_MEDTR)
	6	40982701	40987371	Solyc06g065475	RNA-binding family protein (AHRD V3.3 *** A0A061GTK7_THECC)
	6	40987812	40996578	Solyc06g065480	Protein tyrosine phosphatase (AHRD V3.3 *** Q6J2K7_PHAVU)
	6	40997352	41000071	Solyc06g065490	Photosystem II reaction center PsbP family protein (AHRD V3.3 *** A0A0F7CYM1_9ROSI)
	6	41000256	41008869	Solyc06g065500	Pentatricopeptide repeat-containing family protein (AHRD V3.3 *** B9H3L0_POPTR)
	6	41010510	41013728	Solyc06g065510	Pentatricopeptide repeat-containing protein, putative (AHRD V3.3 *** B9RS99_RICCO)
	6	41014169	41022463	Solyc06g065520	T-complex protein 1 subunit eta (AHRD V3.3 *** TCPH_ARATH)
	6	41026827	41030694	Solyc06g065530	GDSL-like lipase/acylhydrolase superfamily protein
	6	41034711	41045347	Solyc06g065540	1-phosphatidylinositol-3-phosphate 5-kinase (AHRD V3.3 *** A0A151S8H9_CAJCA)
	6	41057435	41064486	Solyc06g065550	Cysteine/Histidine-rich C1 domain family protein (AHRD V3.3 --* AT5G40590.1)
	6	41066571	41069953	Solyc06g065560	3-ketoacyl-CoA synthase (AHRD V3.3 *** M1CGV7_SOLTU)
	6	41078069	41092840	Solyc06g065570	acyl-CoA N-acyltransferases (NAT) superfamily protein
	6	41093460	41096078	Solyc06g065590	60S ribosomal protein L18a (AHRD V3.3 *** K4C7I8_SOLLC)
	6	41098559	41098918	Solyc06g065600	Non-specific lipid-transfer protein (AHRD V3.3 *** K4C7I9_SOLLC)
	6	41103171	41119133	Solyc06g065620	probable protein phosphatase 2C
	6	41130112	41132643	Solyc06g065630	flavin monooxygenase
	6	41152450	41164366	Solyc06g065640	Transcriptional corepressor LEUNIG (AHRD V3.3 *** W9SY16_9ROSA)
	6	41170308	41177948	Solyc06g065650	Protein TIFY 8 (AHRD V3.3 *** A0A151RAB6_CAJCA)
	6	41184453	41187522	Solyc06g065655	Drug resistance transporter-like ABC domain protein (AHRD V3.3 *-* G7JU55_MEDTR)
	6	41184883	41185860	Solyc06g065660	LOW QUALITY:Fertilization-related kinase 1 (AHRD V3.3 *** T2B355_SOLCH)
	6	41187553	41195353	Solyc06g065670	Pleiotropic drug resistance ABC transporter (AHRD V3.3 *** W0TUG3_ACAMN)
	6	41215889	41224636	Solyc06g065680	cyclin A2
	6	41229049	41233402	Solyc06g065690	Serine/threonine protein phosphatase 2A regulatory subunit B (AHRD V3.3 *** B9GTV0_POPTR)
	6	41239841	41255624	Solyc06g065700	Transducin/WD40 repeat-like superfamily protein (AHRD V3.3 *-* AT1G11160.4)
	6	41255753	41268141	Solyc06g065710	Sister chromatid cohesion protein PDS5 like B-B (AHRD V3.3 *** A0A0B2R5L9_GLYSO)
	6	41278230	41280935	Solyc06g065720	DOMON domain-containing protein / dopamine beta-monooxygenase N-terminal domain-containing protein (AHRD V3.3 *** AT5G54830.1)
	6	41283257	41325545	Solyc06g065730	chromatin remodeling factor CHD3 (PICKLE) (AHRD V3.3 *** AT2G25170.4)
	6	41294396	41296027	Solyc06g065735	LOW QUALITY:HAT family dimerisation domain containing protein (AHRD V3.3 --* Q7XH61_ORYSJ)
	6	41326275	41332800	Solyc06g065740	Golgi SNAP receptor complex member 1 (AHRD V3.3 *** K4C7K3_SOLLC)
	6	41334159	41334878	Solyc06g065750	LOW QUALITY:Fertilization-related kinase 1 (AHRD V3.3 *** T2B355_SOLCH)
	6	41334361	41336200	Solyc06g065755	RING/FYVE/PHD zinc finger superfamily protein (AHRD V3.3 --* AT1G43770.3)
	6	41351577	41352650	Solyc06g065790	LOW QUALITY:Fertilization-related kinase 1 (AHRD V3.3 *** T2B355_SOLCH)
	6	41351356	41357439	Solyc06g065800	Mitochondrial glycoprotein family protein (AHRD V3.3 *** AT4G31930.1)
	6	41359675	41360004	Solyc06g065810	LOW QUALITY:Transmembrane 9 superfamily member (AHRD V3.3 --* A0A199UCR8_MANES)
	6	41366306	41367796	Solyc06g065820	Ethylene Response Factor H.1
	6	41374722	41377580	Solyc06g065825	dipeptide transport ATP-binding protein (AHRD V3.3 *** AT3G05570.1)
	6	41378900	41380867	Solyc06g065830	Transmembrane 9 superfamily member (AHRD V3.3 *** K4C7L1_SOLLC)
	6	41382185	41396423	Solyc06g065840	Trafficking particle complex subunit 9 (AHRD V3.3 *** A0A0B0PZ32_GOSAR)
	6	41397105	41400615	Solyc06g065850	SPFH/Band 7/PHB domain-containing membrane-associated protein family (AHRD V3.3 *** AT5G25260.1)
	6	41406199	41409735	Solyc06g065870	transmembrane protein (AHRD V3.3 *** AT2G25270.1)
	6	41411871	41412222	Solyc06g065880	LOW QUALITY:Cytochrome C biogenesis Fn protein (AHRD V3.3 *-* A0A072TGA7_MEDTR)
	6	41415613	41415768	Solyc06g065890	LOW QUALITY:Disease resistance protein (TIR-NBS-LRR class) family (AHRD V3.3 --* AT5G41740.1)
	6	41416009	41420792	Solyc06g065900	Serine-rich protein-related (AHRD V3.3 *** A0A061GN42_THECC)
	6	41423369	41432631	Solyc06g065910	Octicosapeptide/Phox/Bem1p domain-containing protein / tetratricopeptide repeat-containing protein (AHRD V3.3 *** A0A061GVW9_THECC)
	6	41428554	41434511	Solyc06g065920	Protein phosphatase 2C family protein (AHRD V3.3 *** AT3G17090.1)
	6	41442301	41446187	Solyc06g065930	ER membrane protein complex subunit-like protein (AHRD V3.3 *** G7JAF8_MEDTR)
	6	41448063	41449081	Solyc06g065940	Far1-related sequence 6-like protein (AHRD V3.3 *-* A0A0B0MXF2_GOSAR)
	6	41449129	41452810	Solyc06g065945	Protein FAR1-RELATED SEQUENCE 6 (AHRD V3.3 *** A0A0B2QKT7_GLYSO)
	6	41447874	41453989	Solyc06g065950	Vesicle-associated membrane protein, putative (AHRD V3.3 *** B9RP23_RICCO)
	6	41459118	41459393	Solyc06g065960	LOW QUALITY:cysteine-rich repeat secretory protein, putative (DUF26) (AHRD V3.3 --* AT3G21980.1)
	6	41470022	41470402	Solyc06g065970	14 kDa proline-rich protein DC2.15, putative (AHRD V3.3 *** B9RP24_RICCO)
	6	41472595	41475957	Solyc06g065980	Alba DNA/RNA-binding protein (AHRD V3.3 *** AT2G34160.1)
	6	41476506	41477177	Solyc06g065990	ATP synthase subunit b (AHRD V3.3 *** A0A0K9PIX0_ZOSMR)
	6	41479730	41480401	Solyc06g066000	ATP synthase subunit b (AHRD V3.3 *** A0A0K9PIX0_ZOSMR)
	6	41481049	41484546	Solyc06g066010	U11/U12 small nuclear ribonucleoprotein 25 kDa (AHRD V3.3 *** A0A0B0PAC5_GOSAR)
	6	41492809	41495247	Solyc06g066020	auxin-regulated IAA36
	6	41501958	41508363	Solyc06g066030	TPX2 (targeting protein for Xklp2) protein family (AHRD V3.3 *** AT4G32330.4)
	6	41509545	41512195	Solyc06g066035	Germin-like protein subfamily 3 member 1 (AHRD V3.3 --* GL31_ARATH)
	6	41510165	41516010	Solyc06g066040	pfkB-like carbohydrate kinase family protein (AHRD V3.3 --* AT5G37850.4)
	6	41516894	41522919	Solyc06g066050	DUF4050 family protein (AHRD V3.3 *** G7JE31_MEDTR)
	6	41527390	41535020	Solyc06g066060	CGI-144
	6	41536201	41537223	Solyc06g066070	Nucleotide-sugar transporter family protein (AHRD V3.3 *** AT4G32390.1)
	6	41538725	41540548	Solyc06g066080	Pentatricopeptide repeat-containing protein (AHRD V3.3 *** A0A103XZP2_CYNCS)
	6	41541516	41553225	Solyc06g066090	Lactation elevated protein 1 (AHRD V3.3 *** A0A0B0NJ47_GOSAR)
	6	41553519	41557301	Solyc06g066100	Alba DNA/RNA-binding protein (AHRD V3.3 *** AT2G34160.1)
	6	41560362	41560814	Solyc06g066110	LOW QUALITY:DUF1677 family protein (DUF1677) (AHRD V3.3 *** AT1G72510.2)
	6	41564535	41569760	Solyc06g066120	Endoglucanase (AHRD V3.3 *** B9RQY0_RICCO)
	6	41568550	41569224	Solyc06g066130	LOW QUALITY:Protein kinase family protein (AHRD V3.3 *-* Q9M1E0_ARATH)
	6	41579920	41583498	Solyc06g066140	RING/FYVE/PHD zinc finger protein, putative (AHRD V3.3 *-* G7IWF3_MEDTR)
	6	41589378	41589704	Solyc06g066150	LOW QUALITY:STRUBBELIG-receptor family 5 (AHRD V3.3 --* AT1G78980.1)
	6	41590770	41593021	Solyc06g066160	Isoflavone reductase like (AHRD V3.3 *** A0A0B2PWE9_GLYSO)
	6	41599849	41604417	Solyc06g066170	Isoflavone reductase homolog (AHRD V3.3 *** IFRH_LUPAL)
	6	41603985	41606782	Solyc06g066180	Myb family transcription factor family protein (AHRD V3.3 *** B9GZU3_POPTR)
	6	41614356	41620705	Solyc06g066190	50S ribosomal protein L35 (AHRD V3.3 *** A0A151QY68_CAJCA)
	6	41621519	41625839	Solyc06g066200	RING/FYVE/PHD zinc finger protein, putative (AHRD V3.3 *-* G7IWF3_MEDTR)
	6	41638006	41638347	Solyc06g066210	LOW QUALITY:ARF-GAP domain 15 (AHRD V3.3 --* AT3G17660.3)
	6	41641800	41641985	Solyc06g066220	LOW QUALITY:WRKY DNA-binding protein 74 (AHRD V3.3 --* AT5G28650.1)
	6	41652441	41655780	Solyc06g066230	Cytochrome P450 (AHRD V3.3 *** Q9M7M3_CAPAN)
	6	41672193	41675751	Solyc06g066240	Cytochrome P450 (AHRD V3.3 *** Q9M7M3_CAPAN)
	6	41692775	41701032	Solyc06g066270	Cytochrome P450, putative (AHRD V3.3 *** A0A061G7Z4_THECC)
	6	41703335	41707395	Solyc06g066290	cystic fibrosis transmembrane conductance regulator (AHRD V3.3 *** AT1G31940.1)
	6	41704033	41705809	Solyc06g066295	telomeric repeat binding protein 1 (AHRD V3.3 --* AT5G59430.5)
	6	41705849	41707300	Solyc06g066300	diphthamide synthesis DPH2 family protein (AHRD V3.3 *** AT5G62030.1)
	6	41707921	41715676	Solyc06g066310	Phosphomevalonate kinase (AHRD V3.3 *** A0A0X9ZV04_9ROSI)
	6	41717654	41723192	Solyc06g066320	Transcription factor IWS1, putative (AHRD V3.3 *** B9S1I4_RICCO)
	6	41729366	41735760	Solyc06g066330	Poly [ADP-ribose] polymerase (AHRD V3.3 *** A0A0V0IXP4_SOLCH)
	6	41745006	41750732	Solyc06g066340	Myb family transcription factor family protein (AHRD V3.3 *** U5GMY7_POPTR)
	6	41773340	41789100	Solyc06g066360	RING/FYVE/PHD zinc finger protein, putative (AHRD V3.3 *-* G7IWF3_MEDTR)
	6	41788776	41791917	Solyc06g066370	WRKY transcription factor 31
	6	41792624	41793949	Solyc06g066380	LOW QUALITY:Pentatricopeptide repeat-containing protein, putative (AHRD V3.3 *** B9RE94_RICCO)
	6	41795926	41797670	Solyc06g066390	AP2-like ethylene-responsive transcription factor (AHRD V3.3 *** A0A072TQP3_MEDTR)
	6	41795554	41800493	Solyc06g066400	Dolichol phosphate-mannose biosynthesis regulatory family protein (AHRD V3.3 *** B9MU62_POPTR)
SlAnt6.4	6	42074254	42097963	Solyc06g066790	N-alpha-acetyltransferase 16, NatA auxiliary subunit (AHRD V3.3 *** A0A0B2P106_GLYSO)
	6	42101239	42102393	Solyc06g066795	vacuolar protein sorting-associated protein, putative (DUF1162) (AHRD V3.3 --* AT5G24740.6)
	6	42103894	42105331	Solyc06g066800	Nucleotide-diphospho-sugar transferases superfamily protein (AHRD V3.3 *** AT1G64980.2)
	6	42105717	42112331	Solyc06g066810	Katanin p60 ATPase-containing subunit A1 (AHRD V3.3 *** K4C7V5_SOLLC)
	6	42128168	42136934	Solyc06g066820	Le3OH-13b-hydroxylase
	6	42144081	42166415	Solyc06g066830	2-oxoglutarate-dependent dioxygenase-related family protein (AHRD V3.3 *** B9GL08_POPTR)
	6	42158383	42166661	Solyc06g066835	Retrovirus-related Pol polyprotein from transposon TNT 1-94 (AHRD V3.3 *-* A0A151RDV9_CAJCA)
	6	42166439	42176480	Solyc06g066860	2-oxoglutarate-dependent dioxygenase-related family protein (AHRD V3.3 *** B9GL08_POPTR)
	6	42179471	42184247	Solyc06g067870	2-oxoglutarate-dependent dioxygenase (AHRD V3.3 *** H9AY17_SALMI)
	6	42185510	42187695	Solyc06g067880	V-type proton ATPase proteolipid subunit (AHRD V3.3 *** A0A1D1XX18_9ARAE)
	6	42196222	42203039	Solyc06g067890	Alpha/beta hydrolase-like (AHRD V3.3 *** A0A0K9P0U5_ZOSMR)
	6	42204052	42206092	Solyc06g067900	Boron transporter, putative (AHRD V3.3 *-* A0A061G9M0_THECC)
	6	42206293	42209704	Solyc06g067910	transmembrane protein, putative (Protein of unknown function, DUF642) (AHRD V3.3 *** AT5G11420.1)
	6	42214561	42220992	Solyc06g067920	Cytochrome c1, heme protein (AHRD V3.3 *** G7KN99_MEDTR)
	6	42221816	42224684	Solyc06g067930	Cytochrome P450, putative (AHRD V3.3 *** B9SEM0_RICCO)
	6	42226573	42231290	Solyc06g067940	Cytochrome c oxidase subunit 5b (AHRD V3.3 *** Q1EMP4_PLAMJ)
	6	42234213	42240170	Solyc06g067950	Acyl-protein thioesterase 2 (AHRD V3.3 *** A0A0B0PZC3_GOSAR)
	6	42237042	42243202	Solyc06g067960	Glutaredoxin (AHRD V3.3 *** A0A103XX44_CYNCS)
	6	42243438	42245537	Solyc06g067970	DUF1644 family protein (AHRD V3.3 *** G7LIM9_MEDTR)
	6	42246085	42248032	Solyc06g067975	alpha/beta-Hydrolases superfamily protein (AHRD V3.3 --* AT1G64670.3)
	6	42252570	42253441	Solyc06g067980	Late embryogenesis abundant protein (AHRD V3.3 --* Q2QKE8_CATRO)
	6	42254121	42262945	Solyc06g067990	Mov34/MPN/PAD-1 family protein (AHRD V3.3 *** G7IMH2_MEDTR)
	6	42268021	42268665	Solyc06g068000	LOW QUALITY:threonine aldolase 2 (AHRD V3.3 --* AT3G04520.3)
	6	42271949	42277214	Solyc06g068010	Biotin carboxyl carrier protein (AHRD V3.3 *** A0A0H5BV69_PEA)
	6	42278131	42278472	Solyc06g068020	LOW QUALITY:Plant/F18B13-26 protein (AHRD V3.3 *** A0A072UGY9_MEDTR)
	6	42278130	42282112	Solyc06g068030	Trafficking protein particle complex subunit 2 (AHRD V3.3 *-* A0A0B2R9I4_GLYSO)
	6	42281716	42285950	Solyc06g068040	Pectin lyase-like superfamily protein (AHRD V3.3 *** AT1G80170.1)
	6	42286668	42290204	Solyc06g068050	Alba DNA/RNA-binding protein (AHRD V3.3 *** AT2G34160.1)
	6	42292657	42305181	Solyc06g068060	Sister chromatid cohesion protein PDS5 like B-B (AHRD V3.3 *-* A0A0B2PCJ8_GLYSO)
	6	42303604	42305770	Solyc06g068065	Pentatricopeptide repeat (PPR) superfamily protein (AHRD V3.3 --* AT5G08305.1)
	6	42307449	42307664	Solyc06g068070	LOW QUALITY:BTB/POZ domain-containing protein (AHRD V3.3 --* AT1G63850.1)
	6	42307913	42310965	Solyc06g068080	Coatomer subunit zeta-3 (AHRD V3.3 *** A0A1D1YYD5_9ARAE)
	6	42313847	42318953	Solyc06g068090	phospholipase PLDa1
	6	42323800	42324689	Solyc06g068100	LOW QUALITY:Cytochrome P450 (AHRD V3.3 -** A0A0B0Q1S3_GOSAR)
	6	42327850	42338848	Solyc06g068120	histone-lysine N-methyltransferase SUVR5 (AHRD V3.3 --* AT2G23740.6)
	6	41687592	41690457	Solyc06g084820	Cytochrome P450, putative (AHRD V3.3 *** A0A061G7Z4_THECC)
SlAnt8.1/8.2	8	996780	998393	Solyc08g006360	Glycosyltransferase (AHRD V3.3 *** K4CIC9_SOLLC)
SlAnt9.1	9	3684609	3685739	Solyc09g010310	LOW QUALITY:F-box family protein, putative (AHRD V3.3 *-* A0A061F4Q5_THECC)
	9	3695523	3706668	Solyc09g010320	Mitochondrial fission protein ELM1 (AHRD V3.3 *** A0A199UV44_ANACO)
SlAnt9.2	9	67972978	67975338	Solyc09g075920	Serine/threonine-protein kinase (AHRD V3.3 *** K4CVG9_SOLLC)
	9	67976558	67987307	Solyc09g075930	Amine oxidase (AHRD V3.3 *** A5BR05_VITVI)
	9	68007120	68008850	Solyc09g075950	Heat shock protein 70 (AHRD V3.3 *** B9HJX1_POPTR)
	9	68010981	68011892	Solyc09g075960	Plant/T24G3-80 protein (AHRD V3.3 *** G7I6W7_MEDTR)
	9	68021114	68028744	Solyc09g075965	Retrovirus-related Pol polyprotein from transposon TNT 1-94 (AHRD V3.3 *-* A0A151TG49_CAJCA)
	9	68038510	68042121	Solyc09g075970	Sec14p-like phosphatidylinositol transfer family protein (AHRD V3.3 *** AT1G05370.1)
	9	68091316	68094062	Solyc09g075980	BnaA05g17230D protein (AHRD V3.3 *** A0A078FCG1_BRANA)
	9	68094453	68099442	Solyc09g075990	5'-nucleotidase surE (AHRD V3.3 *** W9QLZ8_9ROSA)
	9	68110638	68114515	Solyc09g076000	MAP kinase kinase kinase 71
	9	68119030	68131937	Solyc09g076010	Acyl-CoA N-acyltransferase with RING/FYVE/PHD-type zinc finger protein, putative (AHRD V3.3 *** A0A061EMV6_THECC)
	9	68132300	68138901	Solyc09g076020	Imidazoleglycerol-phosphate dehydratase (AHRD V3.3 *** K4CVH9_SOLLC)
	9	68138964	68142190	Solyc09g076030	Photosystem II protein (AHRD V3.3 *-* A0A1D1ZBF0_9ARAE)
	9	68143659	68153361	Solyc09g076040	Protein SUPPRESSOR OF GENE SILENCING 3 (AHRD V3.3 *** A0A1D1YP94_9ARAE)
	9	68163035	68166665	Solyc09g076050	FRIGIDA-like protein (AHRD V3.3 *** AT3G22440.1)
	9	68183026	68183634	Solyc09g076053	LOW QUALITY:Retrotransposon protein, putative, Ty3-gypsy subclass (AHRD V3.3 --* Q7XBQ7_ORYSJ)
	9	68183707	68187966	Solyc09g076057	Retrotransposon protein, putative, Ty3-gypsy subclass (AHRD V3.3 *-* Q7G209_ORYSJ)
	9	68313134	68318947	Solyc09g082050	Histone-lysine N-methyltransferase, H3 lysine-9 specific SUVH1 (AHRD V3.3 *** SUVH1_TOBAC)
	9	68325515	68330837	Solyc09g082060	Cysteine synthase (AHRD V3.3 *** CYSK_SOLTU)
	9	68331687	68332229	Solyc09g082065	Preprotein translocase subunit SECE1 (AHRD V3.3 *** SECE1_ARATH)
	9	68340748	68341383	Solyc09g082080	LOW QUALITY:ovate family protein 19
	9	68367678	68369112	Solyc09g082085	Cystatin/monellin superfamily protein (AHRD V3.3 -** AT1G63200.1)
	9	68373501	68377783	Solyc09g082100	Seed maturation protein/ Late embryogenesis abundant protein (AHRD V3.3 *** A0A0K9PC32_ZOSMR)
	9	68378454	68380192	Solyc09g082120	Lactoylglutathione lyase / glyoxalase I family protein (AHRD V3.3 *** AT2G32090.1)
	9	68387325	68389800	Solyc09g082130	spindle assembly abnormal protein (AHRD V3.3 *** AT3G22520.1)
	9	68394867	68399792	Solyc09g082140	Protein OBERON 1-like protein (AHRD V3.3 *** A0A0B0NZZ1_GOSAR)
	9	68400754	68401083	Solyc09g082150	LOW QUALITY:17.4 kDa class I heat shock protein (AHRD V3.3 --* HS174_ORYSJ)
	9	68402332	68409826	Solyc09g082160	Thioredoxin superfamily protein (AHRD V3.3 --* AT3G26060.3)
	9	68411650	68415671	Solyc09g082170	Pentatricopeptide repeat-containing-like protein (AHRD V3.3 *** A0A0B0NLW2_GOSAR)
	9	68412564	68415671	Solyc09g082180	C-8 sterol isomerase (AHRD V3.3 *** AT1G05440.1)
	9	68422074	68422424	Solyc09g082190	LOW QUALITY:DUF1677 family protein (AHRD V3.3 *** G7K3P0_MEDTR)
	9	68433713	68447990	Solyc09g082210	Major facilitator superfamily protein (AHRD V3.3 *** AT2G32040.1)
	9	68469578	68469895	Solyc09g082220	LOW QUALITY:Acetyltransferase (GNAT) domain protein (AHRD V3.3 *** A0A072U473_MEDTR)
	9	68472024	68472578	Solyc09g082230	LOW QUALITY:N-acetyltransferase, putative (AHRD V3.3 *** B9RTP4_RICCO)
	9	68475126	68476081	Solyc09g082240	Acetyltransferase (GNAT) domain protein (AHRD V3.3 *** A0A072U473_MEDTR)
	9	68476897	68479876	Solyc09g082250	Acetyltransferase (GNAT) domain protein (AHRD V3.3 *-* A0A072UXR7_MEDTR)
	9	68480150	68481058	Solyc09g082260	LOW QUALITY:Acetyltransferase (GNAT) domain protein (AHRD V3.3 *** A0A072UXR7_MEDTR)
	9	68481348	68482825	Solyc09g082270	Lipid transfer protein (AHRD V3.3 *** G7K520_MEDTR)
	9	68485453	68487961	Solyc09g082280	Lipid transfer protein (AHRD V3.3 *** Q5MJA5_CAPAN)
	9	68490750	68493846	Solyc09g082290	Protease inhibitor/seed storage/lipid transfer family protein (AHRD V3.3 *** B9NBN8_POPTR)
	9	68495704	68497290	Solyc09g082300	Protease inhibitor/seed storage/lipid transfer family protein (AHRD V3.3 *** B9NBN8_POPTR)
	9	68497892	68505962	Solyc09g082310	Bifunctional inhibitor/lipid-transfer protein/seed storage 2S albumin superfamily protein (AHRD V3.3 *-* AT4G14805.1)
	9	68500118	68505978	Solyc09g082320	Proteasome subunit beta type (AHRD V3.3 *** A0A061ELN0_THECC)
	9	68512481	68520891	Solyc09g082330	SM80.1 Vicilin (AHRD V3.3 *** A0A158RFR1_SOLME)
	9	68525358	68526305	Solyc09g082350	Vicilin-like protein (AHRD V3.3 *-* Q9SEW4_9ROSI)
	9	68526718	68527457	Solyc09g082360	Globulin-1 (AHRD V3.3 *** A0A0F6Q0Q8_MAIZE)
	9	68536862	68542118	Solyc09g082370	Type I inositol-1,4,5-trisphosphate 5-phosphatase CVP2 (AHRD V3.3 *** W9RZ96_9ROSA)
	9	68562147	68577461	Solyc09g082380	ATP-dependent RNA helicase (AHRD V3.3 *** AT4G14790.2)
	9	68574588	68580669	Solyc09g082390	Pentatricopeptide repeat superfamily protein, putative (AHRD V3.3 *** A0A061ELP3_THECC)
	9	68575287	68576854	Solyc09g082395	single-stranded DNA endonuclease family protein (AHRD V3.3 --* AT3G48900.3)
	9	68580818	68584324	Solyc09g082400	Pentatricopeptide repeat-containing protein, putative (AHRD V3.3 *** B9SPW3_RICCO)
	9	68588962	68589171	Solyc09g082410	Pentatricopeptide repeat (PPR) superfamily protein (AHRD V3.3 --* AT1G56690.1)
	9	68590984	68592124	Solyc09g082420	RNA-directed DNA methylation protein (AHRD V3.3 *** G7K3Q7_MEDTR)
	9	68593008	68593298	Solyc09g082430	RNA-directed DNA methylation protein (AHRD V3.3 *** G7K3Q7_MEDTR)
	9	68593902	68594307	Solyc09g082440	RNA-directed DNA methylation protein (AHRD V3.3 *-* G7K3Q7_MEDTR)
	9	68594762	68597275	Solyc09g082450	Pentatricopeptide repeat-containing family protein (AHRD V3.3 *** B9HUS7_POPTR)
	9	68599474	68604207	Solyc09g082460	Homocysteine S-methyltransferase (AHRD V3.3 *** M1P405_PRUPE)
	9	68606738	68611942	Solyc09g082470	Protein kinase family protein (AHRD V3.3 *** X5I191_IPONI)
	9	68617313	68617995	Solyc09g082480	RNA-directed DNA methylation protein (AHRD V3.3 *** G7K3Q7_MEDTR)
	9	68624845	68629721	Solyc09g082490	Protein XRI1-like protein (AHRD V3.3 *** A0A0B0NEL0_GOSAR)
	9	68642568	68646044	Solyc09g082500	Tesmin/TSO1-like CXC domain protein (AHRD V3.3 *** G7K3P9_MEDTR)
	9	68646637	68648720	Solyc09g082505	Tesmin/TSO1-like CXC domain-containing protein (AHRD V3.3 *-* AT3G22780.1)
	9	68660394	68669009	Solyc09g082510	Kinase interacting (KIP1-like) family protein, putative (AHRD V3.3 *** A0A061DQM7_THECC)
	9	68669510	68672211	Solyc09g082520	40S ribosomal protein S3a (AHRD V3.3 *** K4CVM9_SOLLC)
	9	68673195	68675442	Solyc09g082530	Leucine-rich repeat receptor-like protein kinase family (AHRD V3.3 *** A0A0K9PTR8_ZOSMR)
	9	68679837	68681389	Solyc09g082535	Retrovirus-related Pol polyprotein from transposon TNT 1-94 (AHRD V3.3 *-* A0A151RE46_CAJCA)
	9	68684850	68691050	Solyc09g082540	Tetratricopeptide repeat (TPR)-like superfamily protein (AHRD V3.3 *** AT1G04190.1)
	9	68691601	68697487	Solyc09g082550	Sulfate transporter (AHRD V3.3 *** D7LTZ8_ARALL)
	9	68704998	68707090	Solyc09g082560	SUN-like protein 26
	9	68720575	68723507	Solyc09g082570	Neurogenic locus notch-like protein (AHRD V3.3 *** A0A072VSF9_MEDTR)
	9	68747356	68751225	Solyc09g082580	auxin canalization protein (DUF828) (AHRD V3.3 *** AT3G22810.1)
	9	68752195	68755402	Solyc09g082590	Bax inhibitor (AHRD V3.3 *** A0A0K1ETI6_TECGR)
	9	68756376	68758202	Solyc09g082600	Chlorophyllase (AHRD V3.3 *** F1BPW6_SOLPN)
	9	68761678	68762199	Solyc09g082610	LOW QUALITY:Invertase inhibitor (AHRD V3.3 *** Q07A12_NICLS)
	9	68771234	68772305	Solyc09g082620	EPIDERMAL PATTERNING FACTOR-like protein (AHRD V3.3 *-* AT4G14723.1)
	9	68773923	68776259	Solyc09g082630	1,2-dihydroxy-3-keto-5-methylthiopentene dioxygenase (AHRD V3.3 *** A0A0H2UIA1_SOLLC)
	9	68788273	68797329	Solyc09g082650	acireductone dioxygenase
	9	68798772	68802403	Solyc09g082660	Caffeoyl-CoA O-methyltransferase (AHRD V3.3 *** Q2YHM9_PLAMJ)
	9	68809718	68812161	Solyc09g082670	SolycHsfA6a
	9	68825000	68838631	Solyc09g082680	Dymeclin (AHRD V3.3 *** A0A124SCE4_CYNCS),Pfam:PF09742
	9	68826901	68836178	Solyc09g082690	superoxide dismutase
	9	68838227	68838507	Solyc09g082695	Early light-induced protein-like protein (AHRD V3.3 *-* Q8W540_9FABA)
	9	68841938	68843008	Solyc09g082710	Histone H2A (AHRD V3.3 *** K4CVP7_SOLLC)
	9	68843893	68852214	Solyc09g082730	aldo-keto reductase 1
	9	68855049	68855336	Solyc09g082740	LOW QUALITY:Mediator of RNA polymerase II transcription subunit 32 (AHRD V3.3 *-* MED32_ARATH)
	9	68858791	68859081	Solyc09g082750	LOW QUALITY:Mediator of RNA polymerase II transcription subunit 32 (AHRD V3.3 *-* MED32_ARATH)
	9	68864705	68869129	Solyc09g082760	Aspartic proteinase (AHRD V3.3 *** A0A0B2PY44_GLYSO)
	9	68871261	68875873	Solyc09g082770	Transmembrane emp24 domain-containing protein p24beta3 (AHRD V3.3 *** P24B3_ARATH)
	9	68880018	68883724	Solyc09g082780	Stem-specific protein TSJT1 (AHRD V3.3 *** A0A0B0PHH6_GOSAR)
	9	68884435	68888164	Solyc09g082790	Disrupted meiotic cDNA 1 protein (AHRD V3.3 *** B9VR62_WHEAT)
	9	68891542	68900182	Solyc09g082800	LRR-RLK (AHRD V3.3 *** A0A127AUM6_VERFO)
	9	68903774	68905407	Solyc09g082810	Glycine-rich protein (AHRD V3.3 *-* D2K2U0_TOBAC)
	9	68910788	68912779	Solyc09g082820	cytochrome P450, family 71, subfamily A, polypeptide 19 (AHRD V3.3 --* AT4G13290.1)
	9	68916353	68924564	Solyc09g082830	Argonaute 10a
	9	68942513	68942926	Solyc09g082840	Plant self-incompatibility protein S1 family (AHRD V3.3 -** AT4G16195.1)
	9	68945488	68945929	Solyc09g082845	LOW QUALITY:Plant self-incompatibility protein S1 family (AHRD V3.3 -** AT1G56385.1)
	9	68949071	68949220	Solyc09g082850	LOW QUALITY:Calcium-dependent phosphotriesterase superfamily protein (AHRD V3.3 --* AT3G59530.3)
	9	68969730	68975978	Solyc09g082860	ATP-sulfurylase (AHRD V3.3 *** Q1W2K0_CAMSI)
	9	68973896	68976985	Solyc09g082870	Calcium-transporting ATPase (AHRD V3.3 *** M1DTS0_SOLTU)
	9	68984263	68985177	Solyc09g082880	LOW QUALITY:Calcium-transporting ATPase (AHRD V3.3 *-* M1DTS0_SOLTU)
	9	68993674	68994822	Solyc09g082890	LOW QUALITY:Calcium-transporting ATPase (AHRD V3.3 *-* M1DHY7_SOLTU)
	9	69005462	69008785	Solyc09g082900	4-hydroxy-3-methylbut-2-enyl diphosphate synthase (AHRD V3.3 --* AT5G60600.5)
	9	69037060	69037560	Solyc09g082910	LOW QUALITY:Ethylene receptor homolog (AHRD V3.3 *-* Q9XET9_SOLLC)
	9	69038055	69038441	Solyc09g082920	LOW QUALITY:histone-lysine N-methyltransferase, H3 lysine-9 specific SUVH3-like protein (AHRD V3.3 --* AT1G17770.1)
	9	69040318	69040650	Solyc09g082930	LOW QUALITY:Protein kinase superfamily protein (AHRD V3.3 --* AT5G57565.6)
	9	69055844	69061542	Solyc09g082940	G-protein gamma subunit 2 (AHRD V3.3 *** A0A061EU75_THECC)
	9	69062333	69063307	Solyc09g082950	Calcium-dependent lipid-binding (CaLB domain) family protein (AHRD V3.3 *** AT1G07310.1)
	9	69064685	69065020	Solyc09g082960	LOW QUALITY:RING/U-box superfamily protein (AHRD V3.3 --* AT2G40640.2)
	9	69068382	69077183	Solyc09g082970	Pyruvate kinase (AHRD V3.3 *** K4CVS3_SOLLC)
	9	69074753	69077181	Solyc09g082975	DNA-directed RNA polymerase subunit beta'' (AHRD V3.3 --* RPOC2_PHYPA)
	9	69098887	69101164	Solyc09g082980	DUF506 family protein (AHRD V3.3 *** A0A072VMZ8_MEDTR)
	9	69110733	69116279	Solyc09g082990	GDP-mannose 3',5'-epimerase (AHRD V3.3 *** C6K2L0_SOLLC)
	9	69120268	69125196	Solyc09g083000	Armadillo repeat-containing protein LFR (AHRD V3.3 *** LFR_ARATH)
	9	69125943	69129154	Solyc09g083010	Endonuclease III homolog (AHRD V3.3 *** M1A6B0_SOLTU)
	9	69130168	69130641	Solyc09g083020	Mannose-binding lectin superfamily protein (AHRD V3.3 *** AT1G05760.1)
	9	69132760	69133263	Solyc09g083030	LOW QUALITY:Mannose-binding lectin superfamily protein (AHRD V3.3 *** AT1G05760.1)
	9	69134522	69135028	Solyc09g083040	LOW QUALITY:Mannose-binding lectin superfamily protein (AHRD V3.3 *** AT1G05760.1)
	9	69144365	69146999	Solyc09g083050	3-ketoacyl-CoA synthase (AHRD V3.3 *** M1A6B6_SOLTU)
	9	69158028	69164671	Solyc09g083060	U-box domain-containing protein 44 (AHRD V3.3 *** A0A151R6I4_CAJCA)
	9	69165173	69169183	Solyc09g083070	sporulation-specific protein (AHRD V3.3 *** AT4G14615.1)
	9	69169445	69173371	Solyc09g083080	MAR-binding protein
	9	69190167	69191471	Solyc09g083090	Non-specific serine/threonine protein kinase (AHRD V3.3 *** K4CVT6_SOLLC)
	9	69200044	69204800	Solyc09g083095	LOW QUALITY:Retrovirus-related Pol polyprotein from transposon TNT 1-94 (AHRD V3.3 *-* A0A151QVA0_CAJCA)
	9	69208419	69209723	Solyc09g083100	Non-specific serine/threonine protein kinase (AHRD V3.3 *** K4CVT6_SOLLC)
	9	69216133	69218471	Solyc09g083105	Acylamino-acid-releasing enzyme (AHRD V3.3 *-* B6U4F7_MAIZE)
	9	69218483	69221445	Solyc09g083110	Pentatricopeptide repeat-containing protein (AHRD V3.3 *** A0A103XDL5_CYNCS)
	9	69222118	69239620	Solyc09g083120	Acylamino-acid-releasing enzyme, putative (AHRD V3.3 *-* B9RTG2_RICCO)
	9	69245754	69249156	Solyc09g083150	NADH dehydrogenase-like complex N (AHRD V3.3 *** A0A0F7GZG2_9ROSI)
	9	69249299	69250337	Solyc09g083160	Nodule Cysteine-Rich (NCR) secreted peptide (AHRD V3.3 -** G7K1L2_MEDTR)
	9	69273892	69274491	Solyc09g083170	Nodule Cysteine-Rich (NCR) secreted peptide (AHRD V3.3 -** G7K1L2_MEDTR)
	9	69277478	69279158	Solyc09g083180	LOW QUALITY:Nodule Cysteine-Rich (NCR) secreted peptide (AHRD V3.3 --* G7IZI9_MEDTR)
	9	69293844	69296051	Solyc09g083190	NAD(P)H dehydrogenase 18 (AHRD V3.3 *** A0A061ELZ4_THECC)
	9	69300110	69302394	Solyc09g083200	Receptor-like protein kinase (AHRD V3.3 *** W0TR82_ACAMN)
	9	69303107	69307023	Solyc09g083210	Receptor-like protein kinase (AHRD V3.3 *** W0TR82_ACAMN)
	9	69309163	69313303	Solyc09g083220	bHLH transcription factor 060
	9	69315631	69316776	Solyc09g083230	F-box associated interaction domain-containing protein (AHRD V3.3 *** A0A103XHT5_CYNCS)
	9	69318380	69319922	Solyc09g083240	F-Box protein, putative (AHRD V3.3 *-* Q6L3W3_SOLDE)
	9	69324289	69333990	Solyc09g083260	Ion channel pollux-like protein (AHRD V3.3 *** A0A072VLS8_MEDTR)
	9	69346502	69351760	Solyc09g083270	rRNA-processing protein efg1 (AHRD V3.3 *** A0A199W0S6_ANACO)
	9	69358391	69360237	Solyc09g083280	auxin-regulated IAA1
	9	69392019	69395016	Solyc09g083290	auxin-regulated IAA14
	9	69400780	69405191	Solyc09g083300	E3 ubiquitin protein ligase DRIP2 (AHRD V3.3 *-* DRIP2_ARATH)
	9	69408846	69415420	Solyc09g083310	E3 ubiquitin ligase DRIP2-like protein (AHRD V3.3 *-* A0A0B0N1B0_GOSAR)
	9	69419861	69420367	Solyc09g083320	PRA1 family protein (AHRD V3.3 *** K4CVV8_SOLLC)
	9	69421885	69429540	Solyc09g083330	Phosphatidate cytidylyltransferase (AHRD V3.3 *** K4CVV9_SOLLC)
	9	69431678	69438839	Solyc09g083340	DNA-directed RNA polymerase II subunit (AHRD V3.3 *** W9QJA8_9ROSA)
	9	69437776	69444479	Solyc09g083350	Chloroplastic group IIA intron splicing facilitator CRS1, chloroplastic (AHRD V3.3 *** A0A0B0N0F1_GOSAR)
	9	69446701	69450206	Solyc09g083360	Basic helix-loop-helix (BHLH) family transcription factor (AHRD V3.3 --* A0A0K9PZ13_ZOSMR)
	9	69448264	69451036	Solyc09g083370	Ribosomal protein S19 family protein (AHRD V3.3 *** AT5G09510.1)
	9	69452199	69452974	Solyc09g083380	Histone H1 (AHRD V3.3 *-* H1_MAIZE)
	9	69458051	69465356	Solyc09g083390	zinc knuckle (CCHC-type) family protein (AHRD V3.3 *-* AT5G43630.4)
	9	69478076	69483331	Solyc09g083400	TPX2 (targeting protein for Xklp2) protein family (AHRD V3.3 *** AT3G23090.4)
	9	69493757	69500021	Solyc09g083410	N-carbamyl-L-amino acid amidohydrolase (AHRD V3.3 *** G7I3Z0_MEDTR)
	9	69500701	69507838	Solyc09g083420	CWF19-like protein 2 (AHRD V3.3 *** A0A151U7T1_CAJCA)
	9	69515101	69515388	Solyc09g083430	Proteinase inhibitor 1 (AHRD V3.3 *** ICI1_SOLTU)
	9	69519147	69520571	Solyc09g083440	PIN-I protein (AHRD V3.3 *** Q4FE22_SOLTU)
	9	69537868	69539267	Solyc09g083445	Proteinase inhibitor 1 (AHRD V3.3 *** ICI1_SOLTU)
	9	69548543	69550251	Solyc09g084450	proteinase inhibitor I
	9	69553041	69554808	Solyc09g084460	Proteinase inhibitor I (AHRD V3.3 *** Q43648_SOLTU)
	9	69557929	69567595	Solyc09g084465	Wound-induced proteinase inhibitor 1 (AHRD V3.3 *-* ICI1_SOLLC)
	9	69683179	69683642	Solyc09g089490	Proteinase inhibitor I (AHRD V3.3 *** Q3S492_SOLTU)
	9	69686573	69687640	Solyc09g089500	Proteinase inhibitor I (AHRD V3.3 *** K7WNW8_SOLTU)
	9	69694225	69695274	Solyc09g089505	Proteinase inhibitor I (AHRD V3.3 *** K7WNW8_SOLTU)
	9	69700968	69708887	Solyc09g089530	Proteinase inhibitor I (AHRD V3.3 *** Q3S492_SOLTU)
	9	69713544	69715543	Solyc09g089540	Proteinase inhibitor isoform (AHRD V3.3 *** Q0Z7S3_9SOLN)
	9	69728203	69732732	Solyc09g089550	Zinc finger family protein (AHRD V3.3 *-* B9HF11_POPTR)
	9	69733693	69745385	Solyc09g089560	MATH domain-containing protein (AHRD V3.3 *** W9QVS1_9ROSA)
	9	69749949	69759457	Solyc09g089570	Agenet domain protein (AHRD V3.3 *** G7JN46_MEDTR)
	9	69774781	69776711	Solyc09g089580	2-oxoglutarate (2OG) and Fe(II)-dependent oxygenase superfamily protein (AHRD V3.3 *** AT1G06620.1)
	9	69796627	69797220	Solyc09g089590	LOW QUALITY:Zinc finger, C2H2 (AHRD V3.3 *** A0A103XIR7_CYNCS)
	9	69808269	69808844	Solyc09g089600	LOW QUALITY:Zinc finger, C2H2 (AHRD V3.3 *** A0A103XID6_CYNCS)
	9	69831494	69835890	Solyc09g089610	ethylene receptor-like protein (ETR6)
	9	69856267	69857127	Solyc09g089620	AT hook motif DNA-binding family protein (AHRD V3.3 *** A0A0K9PN07_ZOSMR)
	9	69862680	69869324	Solyc09g089630	Bet1-like SNARE protein 1-1 (AHRD V3.3 *** I3S539_MEDTR)
	9	69870487	69872799	Solyc09g089640	LOW QUALITY:Plant/T32M21-140 protein (AHRD V3.3 *** A0A072VGG8_MEDTR)
	9	69891337	69891687	Solyc09g089650	UMP-CMP kinase (AHRD V3.3 --* A0A0D2U7F1_GOSRA)
	9	69897460	69909673	Solyc09g089660	Actin-related protein (AHRD V3.3 *** A0A103XII1_CYNCS)
	9	69911920	69914999	Solyc09g089670	HR-like lesion-inducing protein-like protein (AHRD V3.3 *** AT4G14420.1)
	9	69915549	69918212	Solyc09g089680	2-oxoglutarate (2OG) and Fe(II)-dependent oxygenase superfamily protein (AHRD V3.3 *** AT1G04350.1)
	9	69920559	69922418	Solyc09g089690	2-oxoglutarate (2OG) and Fe(II)-dependent oxygenase superfamily protein (AHRD V3.3 *** AT1G06620.1)
	9	69923451	69924838	Solyc09g089700	2-oxoglutarate (2OG) and Fe(II)-dependent oxygenase superfamily protein (AHRD V3.3 *** A0A061ENN9_THECC)
	9	69937926	69940178	Solyc09g089780	2-oxoglutarate (2OG) and Fe(II)-dependent oxygenase superfamily protein (AHRD V3.3 *** AT1G06620.1)
	9	69926589	69951944	Solyc09g089830	2-oxoglutarate (2OG) and Fe(II)-dependent oxygenase superfamily protein (AHRD V3.3 *-* AT1G06620.1)
	9	69956220	69956679	Solyc09g089840	2-oxoglutarate (2OG) and Fe(II)-dependent oxygenase superfamily protein (AHRD V3.3 *-* AT5G43450.1)
	9	69959391	69963424	Solyc09g089850	CASP-like protein (AHRD V3.3 *** K4CW11_SOLLC)
	9	69964136	69965827	Solyc09g089860	WAT1-related protein (AHRD V3.3 *** K4CW12_SOLLC)
	9	69964658	69966644	Solyc09g089865	DZC (Disease resistance/zinc finger/chromosome condensation-like region) domain containing protein (AHRD V3.3 --* AT1G31880.2)
	9	69966660	69971090	Solyc09g089870	bHLH transcription factor 061
	9	69974350	69977865	Solyc09g089880	Electron transfer flavoprotein beta-subunit, putative (AHRD V3.3 *** B9STH5_RICCO)
	9	69980887	69981936	Solyc09g089890	RING/U-box superfamily protein (AHRD V3.3 *** A0A061EMD3_THECC)
	9	69994534	69994965	Solyc09g089910	Ethylene-responsive transcription factor (AHRD V3.3 *** W9R427_9ROSA)
	9	69997901	69998359	Solyc09g089920	Ethylene-responsive transcription factor (AHRD V3.3 *** W9R427_9ROSA)
	9	70018961	70019644	Solyc09g089930	ethylene responsive factor E.2
	9	70027876	70029789	Solyc09g089940	plant/protein (AHRD V3.3 *** AT5G43400.1)
	9	70036370	70036660	Solyc09g089950	LOW QUALITY:BEL1-like homeodomain 10 (AHRD V3.3 --* AT1G19700.5)
	9	70046003	70046389	Solyc09g089970	LOW QUALITY:ABC-2 type transporter family protein (AHRD V3.3 --* AT3G55100.2)
	9	70050902	70051006	Solyc09g089980	transcription factor bHLH143 (AHRD V3.3 --* AT5G09460.1)
	9	70052718	70054052	Solyc09g089990	Germin-like protein 1 (AHRD V3.3 *** B9NCV4_POPTR)
	9	70054824	70056998	Solyc09g090000	Germin-like protein 1 (AHRD V3.3 *** A8QK89_VITVI)
	9	70058882	70061614	Solyc09g090010	Germin-like protein 1 (AHRD V3.3 *** A8QK89_VITVI)
	9	70062825	70065075	Solyc09g090020	Germin-like protein 1 (AHRD V3.3 *** A8QK89_VITVI)
	9	70065463	70067711	Solyc09g090030	Histone-lysine N-methyltransferase (AHRD V3.3 *** G7K6V9_MEDTR)
	9	70068623	70070179	Solyc09g090040	Germin-like protein 1 (AHRD V3.3 *** B9NCV4_POPTR)
	9	70075120	70079578	Solyc09g090050	Activating signal cointegrator 1 (AHRD V3.3 *** A0A0B0NUV2_GOSAR)
	9	70083042	70088257	Solyc09g090060	Serine/threonine-protein phosphatase (AHRD V3.3 *** O81955_CATRO)
	9	70099051	70110842	Solyc09g090070	phosphate transporter 1
	9	70115433	70117524	Solyc09g090090	Phosphoenolpyruvate carboxylase kinase 2 (AHRD V3.3 *** Q84JP7_SOLLC)
	9	70118618	70123123	Solyc09g090100	cryptochrome 2
	9	70124246	70124737	Solyc09g090105	Bifunctional bis(5'-adenosyl)-triphosphatase/adenylylsulfatase FHIT (AHRD V3.3 --* FHIT_ARATH)
	9	70124836	70128014	Solyc09g090110	Actin-depolymerizing factor (AHRD V3.3 *** A0A0B0PMX7_GOSAR)
	9	70128736	70134019	Solyc09g090120	histone acetyltransferase subunit NuA4-domain protein (AHRD V3.3 *** AT4G14385.1)
	9	70150859	70153182	Solyc09g090130	R2R3MYB transcription factor 15
	9	70158684	70162279	Solyc09g090140	ferredoxin 1
	9	70167523	70170511	Solyc09g090150	11S storage globulin (AHRD V3.3 *** O82437_COFAR)
	9	70173278	70181942	Solyc09g090160	Ankyrin repeat-containing protein (AHRD V3.3 *** A0A103XIQ5_CYNCS)
	9	70182492	70182692	Solyc09g090170	LOW QUALITY:Cysteine-rich receptor-like protein kinase 25 (AHRD V3.3 --* A0A1D1YUR0_9ARAE)
	9	70189617	70190243	Solyc09g090180	LIGHT-DEPENDENT SHORT HYPOCOTYLS-like protein (DUF640) (AHRD V3.3 *** AT1G07090.1)
	9	70215195	70221423	Solyc09g090190	S-adenosyl-L-methionine-dependent methyltransferases superfamily protein (AHRD V3.3 *** AT1G04430.3)
	9	70232567	70242167	Solyc09g090200	Kinase family protein (AHRD V3.3 *** B9HKH3_POPTR)
	9	70242421	70245242	Solyc09g090210	Kinase family protein (AHRD V3.3 *** B9HA11_POPTR)
	9	70246538	70248793	Solyc09g090220	Pentatricopeptide repeat-containing protein (AHRD V3.3 *** D7L3A6_ARALL)
	9	70249812	70251663	Solyc09g090230	casein kinase I (AHRD V3.3 *-* AT4G14340.1)
	9	70251664	70256035	Solyc09g090240	casein kinase I (AHRD V3.3 *-* AT4G14340.1)
	9	70259440	70265014	Solyc09g090250	Casein kinase, putative (AHRD V3.3 *** B9SS69_RICCO)
	9	70266748	70267518	Solyc09g090260	LOW QUALITY:C2H2 and C2HC zinc fingers superfamily protein (AHRD V3.3 --* AT3G01030.1)
	9	70274497	70284374	Solyc09g090270	COP1-interacting-like protein (AHRD V3.3 *** G7I4V2_MEDTR)
	9	70285226	70289065	Solyc09g090280	Protein phosphatase 2c, putative (AHRD V3.3 *** B9SS62_RICCO)
	9	70291187	70298095	Solyc09g090290	RNA-binding (RRM/RBD/RNP motifs) family protein (AHRD V3.3 *-* AT3G23370.1)
	9	70305287	70307204	Solyc09g090300	DCTP pyrophosphatase 1 (AHRD V3.3 *** A0A061ENZ8_THECC)
	9	70308680	70312778	Solyc09g090310	Glycolipid transfer protein domain-containing protein (AHRD V3.3 *** A0A103Y7C8_CYNCS)
	9	70310245	70315596	Solyc09g090320	Kinesin, motor domain-containing protein (AHRD V3.3 *** A0A103XI34_CYNCS)
	9	70316456	70321198	Solyc09g090330	harpin binding protein 1
	9	70320981	70326577	Solyc09g090340	Transducin/WD40 repeat-like superfamily protein (AHRD V3.3 *** AT4G14310.1)
	9	70334415	70339348	Solyc09g090350	Long-chain-alcohol oxidase (AHRD V3.3 *** K4CW61_SOLLC)
	9	70337479	70350032	Solyc09g090360	Phosphate transporter PHO1-like protein (AHRD V3.3 *** A0A0B0PBG6_GOSAR)
	9	70369062	70375357	Solyc09g090370	Transcription factor GTE1 (AHRD V3.3 *** A0A0B2PDN7_GLYSO)
	9	70383053	70383496	Solyc09g090380	Embryo sac development arrest 6, putative (AHRD V3.3 *** A0A061EM44_THECC)
	9	70399994	70401985	Solyc09g090390	2-oxoglutarate-dependent dioxygenase AOP2 (AHRD V3.3 --* AOP2V_ARATH)
	9	70403498	70407870	Solyc09g090400	Translation initiation factor eIF-2B protein (AHRD V3.3 *** G7JWC0_MEDTR)
	9	70408272	70412652	Solyc09g090410	50S ribosomal protein L28, chloroplastic (AHRD V3.3 *** RK28_TOBAC)
	9	70413234	70425033	Solyc09g090420	Splicing factor u2af large subunit, putative (AHRD V3.3 *** B9SS44_RICCO)
	9	70425958	70430320	Solyc09g090430	Cyanate hydratase (AHRD V3.3 *** M1BFS5_SOLTU)
	9	70432759	70434479	Solyc09g090440	Pentatricopeptide repeat-containing protein (AHRD V3.3 *** A0A103Y2G7_CYNCS)
	9	70435162	70437129	Solyc09g090445	Mannose-binding lectin (AHRD V3.3 *-* A0A103XWY0_CYNCS)
	9	70438102	70438878	Solyc09g090450	LOW QUALITY:Hydroxyproline-rich glycoprotein family protein (AHRD V3.3 *** A0A061E8I4_THECC)
	9	70443107	70450699	Solyc09g090460	Nucleolar GTP-binding protein 1 (AHRD V3.3 *** W9R5G2_9ROSA)
	9	70456847	70463570	Solyc09g090470	Peptide transporter (AHRD V3.3 *** G7I4R9_MEDTR)
	9	70464051	70468854	Solyc09g090480	LOW QUALITY:Mammalian uncoordinated homology 13, domain 2 (AHRD V3.3 *** A0A103Y0Q9_CYNCS)
	9	70469971	70472518	Solyc09g090490	Amine oxidase (AHRD V3.3 *** K4CW75_SOLLC)
	9	70475377	70478441	Solyc09g090500	Cyclopropane-fatty-acyl-phospholipid synthase (AHRD V3.3 *** AT3G23510.1)
	9	70486938	70496461	Solyc09g090510	Cyclopropane-fatty-acyl-phospholipid synthase (AHRD V3.3 *** AT3G23510.1)
	9	70497273	70498525	Solyc09g090515	PDI-like 5-4 (AHRD V3.3 --* AT4G27080.2)
	9	70498531	70501314	Solyc09g090520	RNA-binding protein-like (AHRD V3.3 *-* Q8L779_ARATH)
	9	70504646	70506692	Solyc09g090530	P-loop containing nucleoside triphosphate hydrolases superfamily protein (AHRD V3.3 --* AT4G15570.3)
	9	70506278	70510348	Solyc09g090540	Low affinity potassium transport system protein (AHRD V3.3 --* AT1G22790.2)
	9	70516349	70523627	Solyc09g090550	Actin-related protein 2/3 complex subunit 2 (AHRD V3.3 *** A0A061EMV9_THECC)
	9	70517822	70523123	Solyc09g090553	plant viral-response family protein (DUF716) (AHRD V3.3 --* AT5G13890.3)
	9	70536110	70541721	Solyc09g090557	proton gradient regulation 5 (AHRD V3.3 *** AT2G05620.2)
	9	70538241	70541655	Solyc09g090580	translation initiation factor iso4E
	9	70542587	70544687	Solyc09g090590	Caleosin (AHRD V3.3 *** S8C3C9_9LAMI)
	9	70544853	70546570	Solyc09g090600	Acid phosphatase 1 (AHRD V3.3 *** A0A0B2QYK4_GLYSO)
	9	70549014	70551499	Solyc09g090610	50S ribosomal protein L14 (AHRD V3.3 *** A0A0K9PMD0_ZOSMR)
	9	70553573	70554172	Solyc09g090620	Disease resistance family protein (AHRD V3.3 *-* B9NHG2_POPTR)
	9	70554626	70560376	Solyc09g090630	Histone-lysine N-methyltransferase (AHRD V3.3 *** W9RT47_9ROSA)
	9	70562138	70562296	Solyc09g090635	Unknown protein (AHRD V3.3 )
	9	70564717	70568606	Solyc09g090640	DUF3527 domain protein (AHRD V3.3 *** A0A072VKV6_MEDTR)
	9	70577778	70583284	Solyc09g090650	CCT motif protein (AHRD V3.3 *** A0A072VLD7_MEDTR)
	9	70588494	70596713	Solyc09g090660	Transducin/WD40 repeat-like superfamily protein (AHRD V3.3 *-* A0A0K9PSA6_ZOSMR)
	9	70589828	70601306	Solyc09g090670	Oxidation resistance 1 (AHRD V3.3 *** A0A0B0PUF7_GOSAR)
	9	69009949	69013047	Solyc09g098610	Cytochrome P450 (AHRD V3.3 *** Q8H0I6_PETHY)
SlAnt10.2	10	16512374	16512493	Solyc10g036620	LOW QUALITY:UDP-D-glucose/UDP-D-galactose 4-epimerase 3 (AHRD V3.3 --* AT1G63180.1)
	10	16591755	16591994	Solyc10g036640	LOW QUALITY:sugar transporter 9 (AHRD V3.3 --* AT1G50310.2)
	10	16656525	16656749	Solyc10g036660	LOW QUALITY:Tetratricopeptide repeat (TPR)-like superfamily protein (AHRD V3.3 --* AT5G28740.1)
	10	16707279	16707707	Solyc10g036680	LOW QUALITY:Retinoblastoma-related protein (AHRD V3.3 --* RBR_SCUBA)
	10	16893265	16893414	Solyc10g036710	LOW QUALITY:Anthranilate O-methyltransferase 1 (AHRD V3.3 --* AAMT1_MAIZE)
	10	16935469	16935729	Solyc10g036730	LOW QUALITY:Sister chromatid cohesion 1 protein 4 (AHRD V3.3 --* SSC14_ARATH)
	10	17014831	17015133	Solyc10g036770	LOW QUALITY:RAD3-like DNA-binding helicase protein (AHRD V3.3 --* AT1G03190.2)
	10	17072638	17073021	Solyc10g036810	LOW QUALITY:sirtuin 2 (AHRD V3.3 --* AT5G09230.6)
	10	17097130	17097405	Solyc10g036820	LOW QUALITY:AP2-like ethylene-responsive transcription factor SNZ (AHRD V3.3 --* SNZ_ARATH)
	10	17104937	17105203	Solyc10g036830	LOW QUALITY:Pectin lyase superfamily protein, putative isoform 2 (AHRD V3.3 --* A0A061ELS6_THECC)
	10	17111660	17111869	Solyc10g036840	LOW QUALITY:PHD finger protein-like protein (AHRD V3.3 --* AT1G54390.8)
	10	17538180	17538473	Solyc10g037850	LOW QUALITY:SEC14 cytosolic factor family protein / phosphoglyceride transfer family protein (AHRD V3.3 --* AT3G46450.3)
	10	17773779	17774108	Solyc10g037860	LOW QUALITY:S-adenosyl-L-methionine-dependent methyltransferases superfamily protein (AHRD V3.3 --* AT4G26600.8)
	10	17889204	17889353	Solyc10g037870	LOW QUALITY:Potassium transporter (AHRD V3.3 *-* M1C944_SOLTU)
	10	17923958	17937131	Solyc10g037873	LOW QUALITY:Retrovirus-related Pol polyprotein from transposon TNT 1-94 (AHRD V3.3 --* A0A151S6T1_CAJCA)
	10	17962719	17964720	Solyc10g037877	60S ribosomal protein L7 (AHRD V3.3 *** B9GMC3_POPTR)
	10	17981774	17983572	Solyc10g037880	Blue copper (AHRD V3.3 *** A0A0B0MZW4_GOSAR)
	10	17982912	17999070	Solyc10g037890	ELMO domain-containing protein A (AHRD V3.3 *-* M7YWT9_TRIUA)
	10	17991220	17992371	Solyc10g037893	Retrovirus-related Pol polyprotein from transposon TNT 1-94 (AHRD V3.3 *-* A0A151SUN7_CAJCA)
	10	18000402	18002895	Solyc10g037897	L-aspartate oxidase (AHRD V3.3 *-* AT5G14760.1)
	10	18003576	18006252	Solyc10g037910	Kinase family protein (AHRD V3.3 *-* D7M6L5_ARALL)
	10	18048610	18060156	Solyc10g037915	Retrovirus-related Pol polyprotein from transposon TNT 1-94 (AHRD V3.3 *-* A0A151T9P6_CAJCA)
	10	18070819	18082357	Solyc10g037940	coiled-coil protein (AHRD V3.3 *** AT3G48860.1)
	10	18147993	18149896	Solyc10g037950	2-oxoglutarate (2OG) and Fe(II)-dependent oxygenase superfamily protein (AHRD V3.3 *** AT5G48020.1)
	10	18154317	18160263	Solyc10g037960	2-oxoglutarate (2OG) and Fe(II)-dependent oxygenase superfamily protein (AHRD V3.3 *-* AT5G48020.1)
	10	18196237	18201928	Solyc10g037965	Tetratricopeptide repeat (TPR)-like superfamily protein (AHRD V3.3 --* AT1G11630.1)
	10	18442403	18447975	Solyc10g037980	Thioredoxin-like family protein (AHRD V3.3 *** V5IV10_HEVBR)
	10	18470176	18470343	Solyc10g037990	LOW QUALITY:Maturase K (AHRD V3.3 --* C0KEH0_9MAGN)
	10	18548002	18548028	Solyc10g037995	Unknown protein (AHRD V3.3 )
	10	18556918	18562871	Solyc10g038000	Zinc finger transcription factor 57
	10	18564908	18569526	Solyc10g038005	E3 ubiquitin-protein ligase makorin (AHRD V3.3 --* C3H41_ORYSJ)
	10	18713569	18717040	Solyc10g038020	Cellulose synthase family protein (AHRD V3.3 *-* AT5G17420.1)
	10	18890676	18893059	Solyc10g038030	Zinc finger family protein (AHRD V3.3 *-* B9MXH1_POPTR)
	10	19172221	19173685	Solyc10g038035	Retrovirus-related Pol polyprotein from transposon TNT 1-94 (AHRD V3.3 *-* A0A151QRB6_CAJCA)
	10	19175460	19179671	Solyc10g038060	Ribosomal protein L28 (AHRD V3.3 *** A0A103XZR0_CYNCS)
	10	19527788	19537280	Solyc10g038080	Shikimate dehydrogenase, 3-dehydroquinate dehydratase (AHRD V3.3 *** A0A0K9PLS3_ZOSMR)
	10	19545574	19546611	Solyc10g038090	LOW QUALITY:Bile acid:sodium symporter (AHRD V3.3 *-* A0A103XN95_CYNCS)
	10	19551543	19551929	Solyc10g038100	LOW QUALITY:Bile acid:sodium symporter (AHRD V3.3 *-* A0A103Y361_CYNCS)
	10	19754529	19767913	Solyc10g038120	Coatomer subunit delta (AHRD V3.3 *** W9SBM6_9ROSA)
	10	19772834	19777162	Solyc10g038125	Retrovirus-related Pol polyprotein from transposon 297 family (AHRD V3.3 *-* A0A151S3B5_CAJCA)
	10	19812190	19817728	Solyc10g038130	Pectinacetylesterase family protein (AHRD V3.3 *** AT2G46930.1)
	10	19856224	19869431	Solyc10g038133	Transposon Ty3-I Gag-Pol polyprotein (AHRD V3.3 *-* A0A151R7X5_CAJCA)
	10	20005180	20006164	Solyc10g038137	LOW QUALITY:Serine/threonine-protein phosphatase 7 long form like (AHRD V3.3 --* A0A0B2R818_GLYSO)
	10	20007876	20008232	Solyc10g038140	LOW QUALITY:nuclear pore anchor (AHRD V3.3 --* AT1G79280.3)
	10	20183733	20186054	Solyc10g038150	Zinc finger family protein (AHRD V3.3 --* B9MXH1_POPTR)
	10	20253545	20261890	Solyc10g038152	LOW QUALITY:Retrovirus-related Pol polyprotein from transposon TNT 1-94 (AHRD V3.3 *-* A0A151RSK2_CAJCA)
	10	20262626	20263998	Solyc10g038154	LOW QUALITY:Retrovirus-related Pol polyprotein from transposon TNT 1-94 (AHRD V3.3 *-* A0A151RAM7_CAJCA)
	10	20266273	20267370	Solyc10g038156	LOW QUALITY:Transposon protein, putative, mutator sub-class (AHRD V3.3 *-* Q60DJ3_ORYSJ)
	10	20267805	20268803	Solyc10g038158	LOW QUALITY:Transposon protein, putative, Mutator sub-class (AHRD V3.3 *-* Q2R008_ORYSJ)
	10	20373248	20374378	Solyc10g038170	alpha/beta-Hydrolases superfamily protein (AHRD V3.3 *** AT2G44810.2)
	10	20390106	20393640	Solyc10g038180	Retrovirus-related Pol polyprotein from transposon TNT 1-94 (AHRD V3.3 *-* A0A151S5I6_CAJCA)
	10	20427194	20439499	Solyc10g038185	Unknown protein (AHRD V3.3 )
	10	20580201	20586879	Solyc10g038190	Kinase family protein (AHRD V3.3 *** B9GP63_POPTR)
	10	20750781	20758875	Solyc10g039190	transducin family protein / WD-40 repeat family protein (AHRD V3.3 *** AT3G21540.1)
	10	20770763	20772560	Solyc10g039193	Transposon protein, putative, CACTA, En/Spm sub-class (AHRD V3.3 --* Q2QP22_ORYSJ)
	10	20772561	20775690	Solyc10g039195	DNA-directed RNA polymerase subunit alpha (AHRD V3.3 --* A0A0K1ZDF5_VERTH)
	10	20785056	20786038	Solyc10g039197	Non-specific lipid-transfer protein (AHRD V3.3 *** A0A068ULU1_COFCA)
	10	20814829	20819304	Solyc10g039210	Cytochrome P450, putative (AHRD V3.3 *** B9SYM5_RICCO)
	10	20843872	20844237	Solyc10g039213	LOW QUALITY:Retrovirus-related Pol polyprotein from transposon TNT 1-94 (AHRD V3.3 *-* A0A151QKT8_CAJCA)
	10	20869003	20875983	Solyc10g039217	Nucleic acid-binding, OB-fold (AHRD V3.3 *-* A0A103XN23_CYNCS)
	10	20899035	20899217	Solyc10g039220	LOW QUALITY:Photosystem II CP43 reaction center protein (AHRD V3.3 --* A0A0U1Z6H6_9CARY)
	10	20916296	20916484	Solyc10g039230	S-locus lectin protein kinase family protein (AHRD V3.3 --* AT1G61490.7)
	10	20942108	20943720	Solyc10g039240	LOW QUALITY:DNA-directed RNA polymerase 2, chloroplastic/mitochondrial (AHRD V3.3 --* RPOT2_NICSY)
	10	20944902	20951204	Solyc10g039250	Casparian strip membrane protein 1 (AHRD V3.3 --* CASP1_SOLDE)
	10	20969516	20973603	Solyc10g039270	Peptidyl-prolyl cis-trans isomerase (AHRD V3.3 *** A0A0K9PKM9_ZOSMR)
	10	21001317	21007765	Solyc10g039280	Protein-tyrosine phosphatase mitochondrial 1 (AHRD V3.3 *** A0A0B0MXE1_GOSAR)
	10	21005022	21010792	Solyc10g039290	Nitrate transporter protein 1.2-like protein (AHRD V3.3 *** A0A0H3WEV3_CAMSI)
	10	21116017	21123292	Solyc10g039295	Basic helix-loop-helix DNA-binding superfamily protein (AHRD V3.3 --* A0A061EC23_THECC)
	10	21243240	21243404	Solyc10g039350	LOW QUALITY:minichromosome maintenance (MCM2/3/5) family protein (AHRD V3.3 --* AT5G44635.2)
	10	21372800	21375583	Solyc10g039360	DUF1639 family protein (AHRD V3.3 *-* G7JHQ0_MEDTR)
	10	21425365	21426102	Solyc10g039363	TCP transcription factor 19 (AHRD V3.3 *** G3BGV9_SOLLC)
	10	21427135	21432657	Solyc10g039367	Ubiquitin-conjugating enzyme family protein (AHRD V3.3 *-* AT2G18600.2)
	10	21521220	21531145	Solyc10g039380	TSA: Wollemia nobilis Ref_Wollemi_Transcript_16394_661 transcribed RNA sequence (AHRD V3.3 *** A0A0C9RRW7_9SPER)
	10	21640871	21643059	Solyc10g039390	Heavy metal transport/detoxification superfamily protein (AHRD V3.3 *** AT1G29000.2)
	10	21812130	21826390	Solyc10g039393	Cytochrome C oxidase subunit II-like, transmembrane domain-containing protein (AHRD V3.3 --* ATMG01280.1)
	10	21820904	21821524	Solyc10g039395	Retrovirus-related Pol polyprotein from transposon TNT 1-94 (AHRD V3.3 *-* A0A151RBY7_CAJCA)
	10	21829052	21834248	Solyc10g039397	Retrovirus-related Pol polyprotein from transposon TNT 1-94 (AHRD V3.3 *-* A0A151TFN8_CAJCA)
	10	21833966	21857010	Solyc10g039430	Tripartite motif-containing 29 (AHRD V3.3 *** A0A0B0P7U5_GOSAR)
	10	26313572	26314091	Solyc10g044430	LOW QUALITY:FMN-linked oxidoreductases superfamily protein (AHRD V3.3 --* AT3G63510.2)
	10	26314329	26317412	Solyc10g044435	LOW QUALITY:Disease resistance protein (TIR-NBS-LRR class) family (AHRD V3.3 --* AT3G44630.4)
	10	26330493	26332538	Solyc10g044440	LOW QUALITY:xyloglucan endotransglucosylase/hydrolase 13 (AHRD V3.3 --* AT5G57540.1)
	10	26372158	26396448	Solyc10g044450	Regulator of nonsense transcripts 3A (AHRD V3.3 *** A0A151T884_CAJCA)
	10	26444403	26451667	Solyc10g044470	Chloride channel protein (AHRD V3.3 *** M1AL73_SOLTU)
	10	26467720	26477844	Solyc10g044480	Transmembrane 9 superfamily member (AHRD V3.3 *** K4CZH3_SOLLC)
	10	26601903	26603309	Solyc10g044490	PAP/OAS1 substrate-binding domain superfamily (AHRD V3.3 --* AT3G56320.7)
	10	26604902	26606523	Solyc10g044495	LOB domain-containing protein 35 (AHRD V3.3 --* AT5G35900.1)
	10	26614559	26622592	Solyc10g044510	MLO-like protein (AHRD V3.3 *** K4CZH6_SOLLC)
	10	26657280	26684339	Solyc10g044513	Retrovirus-related Pol polyprotein from transposon 412 family (AHRD V3.3 --* A0A151R299_CAJCA)
	10	26718079	26718719	Solyc10g044517	Acetyl-coenzyme A carboxylase carboxyl transferase subunit beta, chloroplastic (AHRD V3.3 --* ACCD_LEPVR)
	10	26614470	26622558	Solyc10g044520	Ferredoxin (AHRD V3.3 *** A0A0K0PWX6_SOLLC)
	10	26753052	26753318	Solyc10g044540	ATP synthase subunit alpha, chloroplastic (AHRD V3.3 *-* ATPA_PANGI)
	10	26753557	26754797	Solyc10g044543	ATP synthase subunit b, chloroplastic (AHRD V3.3 *** ATPF_SOLBU)
	10	26825071	26829245	Solyc10g044545	LOW QUALITY:Retrovirus-related Pol polyprotein from transposon TNT 1-94 (AHRD V3.3 *-* A0A151RYL1_CAJCA)
	10	26832324	26833546	Solyc10g044547	Formin-like protein (AHRD V3.3 *-* K4CXI5_SOLLC)
	10	26887943	26888350	Solyc10g044580	Histone H2B (AHRD V3.3 *** A0A0L9TDX6_PHAAN)
	10	26960143	26962461	Solyc10g044585	Transposon-like element Lyt2-2 DNA (AHRD V3.3 *** D5MNY6_SOLLC)
	10	27060990	27062337	Solyc10g044620	LOW QUALITY:Lysine-specific histone demethylase 1-like protein (AHRD V3.3 --* A0A0B0PVB3_GOSAR)
	10	27146601	27169267	Solyc10g044640	magnesium transporter NIPA (DUF803) (AHRD V3.3 *** AT4G13800.8)
	10	27147059	27151211	Solyc10g044643	LOW QUALITY:BED zinc finger,hAT family dimerization domain, putative (AHRD V3.3 *-* A0A061FD65_THECC)
	10	27169775	27171179	Solyc10g044647	LOW QUALITY:HAT family dimerisation domain containing protein, expressed (AHRD V3.3 *-* Q8S6T7_ORYSJ)
	10	27326384	27332862	Solyc10g044670	phytochrome A
	10	27352614	27355225	Solyc10g044680	R2R3MYB transcription factor 55
	10	27438336	27440313	Solyc10g044690	Annexin (AHRD V3.3 *** K4CZJ0_SOLLC)
	10	27447950	27448342	Solyc10g044700	LOW QUALITY:Calcium-binding EF-hand (AHRD V3.3 *** A0A103XMB3_CYNCS)
	10	27463567	27466835	Solyc10g044710	TPR repeat protein (AHRD V3.3 *** G7I8S7_MEDTR)
	10	27579404	27581680	Solyc10g044720	inositol requiring 1-1 (AHRD V3.3 --* AT5G24360.3)
	10	27599440	27599628	Solyc10g044730	LOW QUALITY:Leucine-rich repeat protein kinase family protein (AHRD V3.3 --* AT2G02780.3)
	10	27609066	27619486	Solyc10g044740	Eukaryotic aspartyl protease family protein (AHRD V3.3 *** G7JCS6_MEDTR)
	10	27620195	27623500	Solyc10g044745	ENTH/VHS/GAT family protein (AHRD V3.3 *-* A0A061GKP2_THECC)
	10	27699790	27706831	Solyc10g044780	cell cycle checkpoint control protein family (AHRD V3.3 *** AT3G05480.1)
	10	27819975	27822165	Solyc10g044783	ATP-dependent Clp protease proteolytic subunit (AHRD V3.3 --* A0A0L9TDG0_PHAAN)
	10	27922787	27923496	Solyc10g044787	Retrotransposon protein, putative, Ty3-gypsy subclass (AHRD V3.3 *-* Q2QTW2_ORYSJ)
	10	28175711	28175917	Solyc10g044820	LOW QUALITY:FAR1-related sequence 2 (AHRD V3.3 --* AT2G32250.8)
	10	28183027	28185814	Solyc10g044830	LOW QUALITY:BZIP family transcription factor family protein (AHRD V3.3 *** B9N898_POPTR)
	10	28221286	28228823	Solyc10g044840	yacP-like NYN domain protein (AHRD V3.3 *** AT2G02410.1)
	10	28414514	28414702	Solyc10g044860	LOW QUALITY:Potassium transporter (AHRD V3.3 *-* K4C5G3_SOLLC)
	10	28592829	28594374	Solyc10g044865	LOW QUALITY:Retrovirus-related Pol polyprotein from transposon TNT 1-94 (AHRD V3.3 *-* A0A151SZC9_CAJCA)
	10	28650119	28650454	Solyc10g044880	LOW QUALITY:oxidoreductase/transition metal ion-binding protein (AHRD V3.3 *** AT2G31940.1)
	10	28819908	28829151	Solyc10g044900	Ion channel DMI1 (AHRD V3.3 *** DMI1_MEDTR)
	10	28852918	28865628	Solyc10g044910	etoposide-induced protein (AHRD V3.3 *** AT4G06676.1),Pfam:PF07264
	10	28863199	28864942	Solyc10g044915	LOW QUALITY:Rhodanese/Cell cycle control phosphatase superfamily protein (AHRD V3.3 --* AT4G35770.6)
	10	28868241	28869108	Solyc10g044920	Stromal processing peptidase, chloroplastic (AHRD V3.3 --* SPP_ARATH)
	10	28996772	29006089	Solyc10g044960	Emsy N terminus domain-containing family protein (AHRD V3.3 *** B9HPS6_POPTR)
	10	29013263	29014155	Solyc10g044963	LOW QUALITY:Retrovirus-related Pol polyprotein from transposon TNT 1-94 (AHRD V3.3 *-* A0A151U0K5_CAJCA)
	10	29069904	29081460	Solyc10g044967	MADS-box transcription factor (AHRD V3.3 *** A0A059Q1L5_9POAL)
	10	29082051	29082356	Solyc10g044970	Eukaryotic translation initiation factor 3 subunit B (AHRD V3.3 --* M7YEA6_TRIUA)
	10	29244305	29244630	Solyc10g044975	Chlorophyll a-b binding protein, chloroplastic (AHRD V3.3 *-* M1AG46_SOLTU)
	10	29245076	29245453	Solyc10g044980	Histone H2B (AHRD V3.3 *** A0A0L9T6G0_PHAAN)
	10	29271944	29286583	Solyc10g044990	26S proteasome non-ATPase regulatory subunit 3 (AHRD V3.3 *-* G7J5U6_MEDTR)
	10	29498827	29499452	Solyc10g044993	Retrovirus-related Pol polyprotein from transposon TNT 1-94 (AHRD V3.3 *-* A0A0B2RG95_GLYSO)
	10	29512391	29513148	Solyc10g044995	LOW QUALITY:Retrovirus-related Pol polyprotein from transposon TNT 1-94 (AHRD V3.3 --* A0A151U8R9_CAJCA)
	10	29936107	29936756	Solyc10g044997	LOW QUALITY:Zinc finger, C2H2-like protein (AHRD V3.3 --* A0A124SGH5_CYNCS)
	10	30007700	30007861	Solyc10g045020	LOW QUALITY:50S ribosomal protein L20, chloroplastic (AHRD V3.3 --* RK20_HORVU)
	10	30033216	30034107	Solyc10g045030	LOW QUALITY:photosystem I light harvesting complex protein 5 (AHRD V3.3 --* AT1G45474.2)
	10	30041259	30041483	Solyc10g045040	Protein DETOXIFICATION (AHRD V3.3 --* A0A0E0B5H8_9ORYZ)
	10	30054840	30055163	Solyc10g045050	LOW QUALITY:Enolase (AHRD V3.3 *-* A0A103XBT6_CYNCS)
	10	30303116	30303511	Solyc10g045080	LOW QUALITY:FAR1-related sequence 10 (AHRD V3.3 --* AT5G28530.5)
	10	30325120	30325771	Solyc10g045090	LOW QUALITY:Mechanosensitive ion channel protein 10 (AHRD V3.3 --* MSL10_ARATH)
	10	30393801	30408227	Solyc10g045095	Retrovirus-related Pol polyprotein from transposon TNT 1-94 (AHRD V3.3 *-* POLX_TOBAC)
	10	30688933	30692471	Solyc10g045100	Phosphoglycerate mutase family protein (AHRD V3.3 *** AT3G05170.1)
	10	30934121	30935719	Solyc10g045103	Retrovirus-related Pol polyprotein from transposon 297 family (AHRD V3.3 *-* A0A151RIQ3_CAJCA)
	10	31314636	31316727	Solyc10g045105	Kinesin-like protein (AHRD V3.3 *-* M1AK12_SOLTU)
	10	31316730	31317519	Solyc10g045107	importin alpha isoform 2 (AHRD V3.3 --* AT4G16143.2)
	10	31632825	31633368	Solyc10g045140	LOW QUALITY:P-loop containing nucleoside triphosphate hydrolases superfamily protein (AHRD V3.3 --* AT2G16790.5)
	10	31676877	31677352	Solyc10g045150	LOW QUALITY:oxidoreductase, zinc-binding dehydrogenase family protein (AHRD V3.3 --* AT4G21580.2)
	10	31676893	31677511	Solyc10g045153	ATP-dependent helicase/deoxyribonuclease subunit B (AHRD V3.3 --* A0A0B0NED8_GOSAR)
	10	31690808	31695058	Solyc10g045157	LOW QUALITY:Retrovirus-related Pol polyprotein from transposon TNT 1-94 (AHRD V3.3 *-* A0A151R0T4_CAJCA)
	10	31826766	31826990	Solyc10g045170	Concanavalin A-like lectin protein kinase family protein (AHRD V3.3 --* AT3G45440.4)
	10	31827080	31842098	Solyc10g045175	RING/U-box superfamily protein (AHRD V3.3 *-* AT3G60080.1)
	10	32055728	32060536	Solyc10g045190	RNA-DIRECTED DNA METHYLATION 1 (AHRD V3.3 *** AT3G22680.1)
	10	32228950	32230917	Solyc10g045195	Retrovirus-related Pol polyprotein from transposon TNT 1-94 (AHRD V3.3 *-* A0A151TCY2_CAJCA)
	10	32254704	32259933	Solyc10g045240	Beta-glucosidase (AHRD V3.3 *** L0ASF2_POPTO)
	10	32371570	32371803	Solyc10g045260	LOW QUALITY:RNA-binding KH domain-containing protein (AHRD V3.3 *-* AT3G13230.2)
	10	32522318	32532781	Solyc10g045270	Protein kinase family protein (AHRD V3.3 *** X5I191_IPONI)
	10	32558095	32567750	Solyc10g045290	Kinase interacting (KIP1-like) family protein, putative (AHRD V3.3 *** A0A061DQM7_THECC)
	10	32598672	32602012	Solyc10g045310	Oxidoreductase/ transition metal ion binding protein (AHRD V3.3 *** D7MCM0_ARALL)
	10	32621782	32624967	Solyc10g045320	ATP binding cassette subfamily B4 (AHRD V3.3 --* AT2G47000.7)
	10	32716471	32723337	Solyc10g045350	ecotropic viral integration site protein (AHRD V3.3 *** AT2G44360.1)
	10	33116140	33116340	Solyc10g045370	LOW QUALITY:Auxin efflux carrier family protein (AHRD V3.3 --* AT1G77110.2)
	10	33137871	33143792	Solyc10g045380	Vacuolar protein sorting-associated protein 62 (AHRD V3.3 *** A0A103Y146_CYNCS)
	10	33200102	33236680	Solyc10g045390	Histone acetyltransferase gcn5, putative (AHRD V3.3 *** B9S4R6_RICCO)
	10	33239404	33246378	Solyc10g045395	BED zinc finger,hAT family dimerization domain, putative (AHRD V3.3 *-* A0A061FD65_THECC)
	10	33322744	33326726	Solyc10g045420	O-fucosyltransferase family protein (AHRD V3.3 *** AT2G44500.1)
	10	33350391	33356336	Solyc10g045430	Phosphoglycerate mutase family protein (AHRD V3.3 *** AT3G05170.1)
	10	33400967	33406993	Solyc10g045433	DEAD-box ATP-dependent RNA helicase 32 (AHRD V3.3 --* RH32_ORYSJ)
	10	33431077	33434257	Solyc10g045437	Retrovirus-related Pol polyprotein from transposon TNT 1-94 (AHRD V3.3 *** A0A151S9G9_CAJCA)
	10	33682242	33682403	Solyc10g045440	LOW QUALITY:inosine-uridine preferring nucleoside hydrolase family protein (AHRD V3.3 --* AT5G18860.2)
	10	33693874	33694328	Solyc10g045450	LOW QUALITY:Starch synthase, chloroplastic/amyloplastic (AHRD V3.3 *-* A0A0V0IUN0_SOLCH)
	10	33898863	33901015	Solyc10g045453	Retrovirus-related Pol polyprotein from transposon TNT 1-94 (AHRD V3.3 *-* A0A151QND1_CAJCA)
	10	33935419	33936105	Solyc10g045457	Ubiquitin, putative (AHRD V3.3 *-* B9SWD7_RICCO)
	10	34091722	34092675	Solyc10g045480	LOW QUALITY:calmodulin-binding protein (DUF1645) (AHRD V3.3 *** AT2G15760.1)
	10	34099431	34100849	Solyc10g045490	LOW QUALITY:Ubiquitin carboxyl-terminal hydrolase family protein (AHRD V3.3 *** AT5G62990.1)
	10	34099176	34102232	Solyc10g045500	Calcium-dependent phospholipid-binding Copine family protein (AHRD V3.3 *-* AT1G08860.1)
	10	34104683	34104841	Solyc10g045510	LOW QUALITY:Protein BONZAI 1 (AHRD V3.3 *-* A0A1D1Y1G1_9ARAE)
	10	34106805	34107838	Solyc10g045520	LOW QUALITY:Calcium-dependent phospholipid-binding Copine family protein (AHRD V3.3 *-* AT1G08860.1)
	10	34233933	34234363	Solyc10g045525	Retrovirus-related Pol polyprotein from transposon TNT 1-94 (AHRD V3.3 *-* A0A151TGP0_CAJCA)
	10	34241435	34241590	Solyc10g045530	LOW QUALITY:Diacylglycerol kinase family protein isoform 2 (AHRD V3.3 --* A0A061E0T0_THECC)
	10	34497658	34513604	Solyc10g045540	Tetratricopeptide repeat (TPR)-like superfamily protein (AHRD V3.3 *** AT1G56440.1)
	10	34516936	34518547	Solyc10g045545	Retrotransposon protein, putative, Ty3-gypsy subclass (AHRD V3.3 *-* H2KWQ3_ORYSJ)
	10	34534106	34540131	Solyc10g045550	Ras-related protein, expressed (AHRD V3.3 *** D8L9F8_WHEAT)
	10	34542965	34543844	Solyc10g045555	Glutamyl-tRNA(Gln) amidotransferase subunit B, chloroplastic/mitochondrial (AHRD V3.3 --* GATB_OSTTA)
	10	34544241	34546609	Solyc10g045560	Ulp1 protease family, C-terminal catalytic domain containing protein (AHRD V3.3 *-* Q60D46_SOLDE)
	10	34550183	34550335	Solyc10g045580	Cytochrome c oxidase subunit 5C (AHRD V3.3 *** Q9ZTN1_PETHY)
	10	34737490	34739757	Solyc10g045585	Cell-wall invertase (AHRD V3.3 *** Q8LRN9_SOLLC)
	10	34771368	34779155	Solyc10g045600	Transmembrane receptor, eukaryota (AHRD V3.3 *** A0A118JVM3_CYNCS)
	10	34797020	34797436	Solyc10g045610	Protein kinase-like protein (AHRD V3.3 *** Q8W248_CAPAN)
	10	34831909	34833330	Solyc10g045615	Retrovirus-related Pol polyprotein from transposon 297 family (AHRD V3.3 *** A0A151S1D5_CAJCA)
	10	34840858	34850702	Solyc10g045620	Ribonuclease 3 (AHRD V3.3 *** A0A0B0NL14_GOSAR)
	10	34882639	34885033	Solyc10g045623	BED zinc finger,hAT family dimerization domain, putative (AHRD V3.3 *** A0A061FD65_THECC)
	10	34885716	34885721	Solyc10g045627	Unknown protein (AHRD V3.3 )
	10	34902382	34912730	Solyc10g045640	Transmembrane emp24 domain-containing 10 (AHRD V3.3 *** A0A0B0Q0Q7_GOSAR)
	10	34933354	34935737	Solyc10g045650	Retrovirus-related Pol polyprotein from transposon TNT 1-94 (AHRD V3.3 *-* A0A1D1YY40_9ARAE)
	10	34990590	34991726	Solyc10g045690	Gibberellin 20-oxidase (AHRD V3.3 *** F2YRP3_CAPAN)
SlAnt10.3	10	44531602	44536523	Solyc10g049210	Serine carboxypeptidase, putative (AHRD V3.3 *** B9S819_RICCO)
	10	44570436	44570896	Solyc10g049215	Pyruvate, phosphate dikinase 1, chloroplastic (AHRD V3.3 --* PPDK1_MAIZE)
	10	44573835	44574017	Solyc10g049230	LOW QUALITY:Nbs-lrr resistance protein, putative (AHRD V3.3 --* A0A061FM42_THECC)
	10	44631606	44632001	Solyc10g049240	LOW QUALITY:Serine carboxypeptidase, putative (AHRD V3.3 *-* B9S819_RICCO)
	10	44638412	44639722	Solyc10g049250	Serine carboxypeptidase-like protein (AHRD V3.3 --* A0A0A0U829_CAMSI)
	10	44640274	44641355	Solyc10g049255	Serine carboxypeptidase, putative (AHRD V3.3 *-* B9S819_RICCO)
SlAnt10.4	10	41744797	41745324	Solyc10g047685	Lectin receptor kinase (AHRD V3.3 *-* K4D032_SOLLC)
	10	41745341	41745736	Solyc10g047700	Lectin receptor kinase (AHRD V3.3 *-* K4D032_SOLLC)
	10	41746292	41746695	Solyc10g047702	Lectin receptor kinase (AHRD V3.3 *-* K4D032_SOLLC)
	10	41761756	41762506	Solyc10g047704	Clade XVII lectin receptor kinase (AHRD V3.3 *-* K4D043_SOLLC)
	10	41764029	41765165	Solyc10g047706	Lectin receptor kinase (AHRD V3.3 *-* K4D032_SOLLC)
	10	41765253	41766218	Solyc10g047708	Clade XVII lectin receptor kinase (AHRD V3.3 *-* K4D043_SOLLC)
	10	41939484	41940011	Solyc10g047720	B3 domain protein (AHRD V3.3 -** AT5G26805.1)
	10	41991845	41992099	Solyc10g047730	LOW QUALITY:receptor-like protein kinase 2 (AHRD V3.3 --* AT3G02130.2)
	10	42058771	42059220	Solyc10g047740	LOW QUALITY:Kinase, putative (AHRD V3.3 *-* B9SMM3_RICCO)
	10	42059662	42060495	Solyc10g047743	Lectin receptor kinase (AHRD V3.3 *-* K4D032_SOLLC)
	10	42061461	42062314	Solyc10g047745	Transposon Ty3-G Gag-Pol polyprotein (AHRD V3.3 *** A0A151T7E8_CAJCA)
	10	42124194	42125158	Solyc10g047747	Retrotransposon protein, putative, Ty3-gypsy subclass (AHRD V3.3 *-* Q2QTW2_ORYSJ)
	10	42235878	42236066	Solyc10g047760	LOW QUALITY:DNA binding protein (AHRD V3.3 --* AT1G36095.1)
	10	42389087	42389416	Solyc10g047765	Lectin receptor kinase (AHRD V3.3 *-* K4D032_SOLLC)
	10	42389491	42389748	Solyc10g047770	Kinase, putative (AHRD V3.3 *-* B9RX64_RICCO)
	10	42390345	42390770	Solyc10g047772	Clade XVII lectin receptor kinase (AHRD V3.3 *-* K4D043_SOLLC)
	10	42402529	42403512	Solyc10g047774	Clade XVII lectin receptor kinase (AHRD V3.3 *-* K4D043_SOLLC)
	10	42405784	42406880	Solyc10g047776	Clade XVII lectin receptor kinase (AHRD V3.3 *-* K4D043_SOLLC)
	10	42674159	42675739	Solyc10g047778	LOW QUALITY:HAT family dimerisation domain containing protein, expressed (AHRD V3.3 *-* Q8S6T7_ORYSJ)
	10	42674182	42674469	Solyc10g047800	LOW QUALITY:BZIP transcription factor b (AHRD V3.3 --* A0A0K0K9Y4_ELECO)
	10	42683287	42685408	Solyc10g047810	Clade XVII lectin receptor kinase (AHRD V3.3 *** K4D043_SOLLC)
	10	42696091	42698374	Solyc10g047820	LOW QUALITY:Mg2+ transporter protein, CorA-like/Zinc transport protein ZntB (AHRD V3.3 *** A0A118JVW7_CYNCS)
	10	42755127	42760571	Solyc10g047823	Ulp1 protease family protein (DUF1985) (AHRD V3.3 --* AT3G31910.1)
	10	42762007	42762012	Solyc10g047825	Unknown protein (AHRD V3.3 )
	10	42788828	42789690	Solyc10g047827	basic helix-loop-helix (bHLH) DNA-binding superfamily protein (AHRD V3.3 --* AT1G02340.2)
	10	42871991	42872338	Solyc10g047900	S-acyltransferase (AHRD V3.3 --* W9SEE1_9ROSA)
	10	42939822	42941570	Solyc10g047905	LOW QUALITY:RNA-directed DNA polymerase (reverse transcriptase)-related family protein (AHRD V3.3 --* AT1G33710.1)
	10	42940303	42943980	Solyc10g047910	LOW QUALITY:Chalcone synthase (AHRD V3.3 --* CHSY_CARAN)
	10	43049042	43054441	Solyc10g047930	Methionine sulfoxide reductase, putative (AHRD V3.3 *** B9RX37_RICCO)
	10	43079894	43086633	Solyc10g047950	Inorganic pyrophosphatase (AHRD V3.3 *** A0A124SF20_CYNCS)
	10	43166079	43171529	Solyc10g047960	transmembrane protein (AHRD V3.3 *** AT5G65810.1)
	10	43276129	43278220	Solyc10g047970	Paired amphipathic helix protein Sin3 (AHRD V3.3 *-* A0A151RMF2_CAJCA)
	10	43311721	43314688	Solyc10g047980	Paired amphipathic helix protein Sin3 (AHRD V3.3 *-* A0A151TFV5_CAJCA)
	10	43334583	43337091	Solyc10g047985	Paired amphipathic helix protein Sin3 (AHRD V3.3 *-* A0A151RMF2_CAJCA)
	10	43349882	43357335	Solyc10g047990	Paired amphipathic helix protein Sin3 (AHRD V3.3 *-* A0A151RMF2_CAJCA)
	10	43377519	43380897	Solyc10g048000	Paired amphipathic helix protein Sin3 (AHRD V3.3 *-* A0A151TFV5_CAJCA)
	10	43429884	43434856	Solyc10g048010	DUF21 domain-containing protein (AHRD V3.3 *** A0A0B2SPP5_GLYSO)
	10	43466607	43467032	Solyc10g048015	Retrovirus-related Pol polyprotein from transposon TNT 1-94 (AHRD V3.3 *-* A0A151TAN0_CAJCA)
	10	43593872	43594747	Solyc10g048030	Major latex-like protein (AHRD V3.3 *** B5THI3_PANGI)
	10	43668120	43668574	Solyc10g048040	Pathogenesis-related protein-1 (AHRD V3.3 *** Q40397_NICGU)
	10	43764543	43764866	Solyc10g048050	LOW QUALITY:Developmentally-regulated GTP-binding protein (AHRD V3.3 *-* A0A059Q004_9POAL)
	10	43769619	43771120	Solyc10g048055	Major latex-like protein (AHRD V3.3 *** B5THI3_PANGI)
	10	43820727	43821170	Solyc10g048060	myosin XI D (AHRD V3.3 --* AT2G33240.5)
	10	43824311	43826410	Solyc10g048065	Transport membrane protein (AHRD V3.3 *** A0A0C5ARU2_HYONI)
	10	43863080	43864892	Solyc10g048070	DUF1005 family protein (AHRD V3.3 *** G7J413_MEDTR)
	10	43954965	43955852	Solyc10g048080	Pathogenesis-related protein-1 (AHRD V3.3 *** Q40397_NICGU)
	10	43976567	43976830	Solyc10g048090	LOW QUALITY:D-ribose-binding periplasmic protein (AHRD V3.3 --* AT5G50090.3)
	10	43978713	43979159	Solyc10g048093	LOW QUALITY:Retrovirus-related Pol polyprotein from transposon TNT 1-94 (AHRD V3.3 *-* A0A0B2RUA0_GLYSO)
	10	44050774	44052198	Solyc10g048097	Transposon Ty3-I Gag-Pol polyprotein (AHRD V3.3 *-* A0A151T4G5_CAJCA)
	10	44055207	44055740	Solyc10g048100	Pathogenesis-related protein-1 (AHRD V3.3 *** Q40397_NICGU)
	10	44174285	44174903	Solyc10g048110	LOW QUALITY:beta-galactosidase 7 (AHRD V3.3 --* AT5G20710.2)
	10	44218711	44222140	Solyc10g048120	DUF1005 family protein (DUF1005) (AHRD V3.3 *** AT4G29310.1)
	10	44224229	44224768	Solyc10g048130	LOW QUALITY:ubiquitin-specific protease 25 (AHRD V3.3 --* AT3G14400.1)
	10	44315304	44316707	Solyc10g048140	Zinc finger protein 385D (AHRD V3.3 *** A0A0B2SEZ1_GLYSO)
	10	44343004	44344002	Solyc10g048150	P-loop containing nucleoside triphosphate hydrolases superfamily protein (AHRD V3.3 --* AT4G30250.2)
	10	44362571	44368784	Solyc10g048155	Replication protein A 70 kDa DNA-binding subunit (AHRD V3.3 --* A0A151RL39_CAJCA)
	10	44370311	44371594	Solyc10g048180	Amino acid transporter, putative (AHRD V3.3 *** B9SMC5_RICCO)
	10	44425362	44425778	Solyc10g048190	Thymocyte nuclear protein 1 (AHRD V3.3 *** A0A0B2RF18_GLYSO)
	10	44491630	44492443	Solyc10g049200	D-3-phosphoglycerate dehydrogenase 3, chloroplastic (AHRD V3.3 --* SERA3_ARATH)
	10	44681225	44682139	Solyc10g049260	ADP-ribosylation factor (AHRD V3.3 *-* ARF_VIGUN)
	10	44766706	44770256	Solyc10g049270	Serine carboxypeptidase, putative (AHRD V3.3 *** B9S819_RICCO)
	10	44782658	44787386	Solyc10g049280	Nucleobase-ascorbate transporter-like protein (AHRD V3.3 *** G7LFG1_MEDTR)
	10	44789005	44797908	Solyc10g049285	Retrovirus-related Pol polyprotein from transposon TNT 1-94 (AHRD V3.3 *-* A0A151TCY2_CAJCA)
	10	44852957	44854882	Solyc10g049300	Glycine-rich protein A3 (AHRD V3.3 --* GRP3_DAUCA)
	10	44982403	44984376	Solyc10g049330	isopentenyltransferase 5 (AHRD V3.3 --* AT5G19040.3)
	10	45122286	45123135	Solyc10g049340	LOW QUALITY:Retrovirus-related Pol polyprotein from transposon TNT 1-94 (AHRD V3.3 *-* A0A151RPJ1_CAJCA)
	10	45154797	45155638	Solyc10g049350	LOW QUALITY:DnAJ-like protein (AHRD V3.3 *-* A0A0B2QWH0_GLYSO)
	10	45168032	45175053	Solyc10g049360	cyclin A3_6
	10	45417518	45420853	Solyc10g049370	Pectinesterase (AHRD V3.3 *** K4D094_SOLLC)
	10	45470207	45471299	Solyc10g049380	Pectinesterase (AHRD V3.3 *** K4D095_SOLLC)
	10	45509419	45510997	Solyc10g049390	LOW QUALITY:F-box domain-containing protein (AHRD V3.3 *-* A4UV31_SOLTU)
	10	45533188	45533496	Solyc10g049410	LOW QUALITY:Lysine-specific histone demethylase 1-like protein (AHRD V3.3 *-* A0A0B0MWK3_GOSAR)
	10	45652478	45678119	Solyc10g049415	Retrovirus-related Pol polyprotein from transposon TNT 1-94 (AHRD V3.3 *-* A0A151QND1_CAJCA)
	10	45703587	45704279	Solyc10g049420	TRAF-like superfamily protein (AHRD V3.3 --* AT5G52330.4)
	10	45708581	45709944	Solyc10g049423	LOW QUALITY:Polyprotein, putative (AHRD V3.3 *-* Q0KIN7_SOLDE)
	10	45780075	45780919	Solyc10g049427	LOW QUALITY:Retrovirus-related Pol polyprotein from transposon TNT 1-94 (AHRD V3.3 *-* A0A151S124_CAJCA)
	10	45811003	45811314	Solyc10g049430	Pectinesterase (AHRD V3.3 *** K4D0A0_SOLLC)
	10	45811605	45814058	Solyc10g049435	Retrovirus-related Pol polyprotein from transposon TNT 1-94 (AHRD V3.3 *-* POLX_TOBAC)
	10	45831431	45831993	Solyc10g049470	Ycf1 (AHRD V3.3 *-* A0A0U1ZJ99_SOLCI)
	10	45844578	45846750	Solyc10g049473	Replication protein A 70 kDa DNA-binding subunit (AHRD V3.3 *** A0A061FX27_THECC)
	10	45889268	45894961	Solyc10g049477	LOW QUALITY:F-box domain-containing protein (AHRD V3.3 *-* A4UV34_SOLTU)
	10	45971309	45973863	Solyc10g049500	LOW QUALITY:S-adenosyl-L-methionine-dependent methyltransferases superfamily protein, putative (AHRD V3.3 *** A0A061E9R4_THECC)
	10	45979731	45983421	Solyc10g049510	Mediator of RNA polymerase II transcription subunit 20-like protein (AHRD V3.3 *** A0A0U3C148_REHGL)
	10	45994064	46002591	Solyc10g049530	Myb/SANT-like DNA-binding domain protein (AHRD V3.3 *** AT5G05800.5)
	10	45995863	46000656	Solyc10g049533	ATP-dependent helicase/deoxyribonuclease subunit B (AHRD V3.3 --* A0A0B0NKU1_GOSAR)
	10	46008999	46010469	Solyc10g049537	Retrovirus-related Pol polyprotein from transposon TNT 1-94 (AHRD V3.3 *** A0A151T5P9_CAJCA)
	10	46014841	46015224	Solyc10g049540	LOW QUALITY:S-adenosyl-L-methionine-dependent methyltransferases superfamily protein, putative (AHRD V3.3 *-* A0A061FRK3_THECC)
	10	46023116	46023882	Solyc10g049550	Mediator of RNA polymerase II transcription subunit 20-like protein (AHRD V3.3 *** A0A0U3C148_REHGL)
	10	46023984	46024770	Solyc10g049555	Mediator of RNA polymerase II transcription subunit 20-like protein (AHRD V3.3 *-* A0A0U3C148_REHGL)
	10	46056645	46066004	Solyc10g049560	ARM repeat superfamily protein (AHRD V3.3 --* AT1G60190.1)
	10	46064263	46066059	Solyc10g049565	fanconi anemia group F protein (FANCF) (AHRD V3.3 --* AT5G44010.3)
	10	46076874	46078914	Solyc10g049570	Pentatricopeptide repeat-containing protein, putative (AHRD V3.3 *** B9RFN9_RICCO)
	10	46082039	46084089	Solyc10g049580	Arabinogalactan protein (AHRD V3.3 --* Q9FUL8_NICAL)
	10	46084820	46091158	Solyc10g049585	Retrovirus-related Pol polyprotein from transposon TNT 1-94 (AHRD V3.3 *-* A0A151TG49_CAJCA)
	10	46101763	46102074	Solyc10g049590	LOW QUALITY:DNA-directed RNA polymerase subunit beta (AHRD V3.3 *-* RPOB_NYMAL)
	10	46136638	46142825	Solyc10g049600	Progesterone 5-beta-reductase (AHRD V3.3 *** D6NIX2_ATRBE)
	10	46176313	46176845	Solyc10g049610	F-box/RNI-like superfamily protein (AHRD V3.3 --* AT4G22280.1)
	10	46179044	46179364	Solyc10g049615	LOW QUALITY:Transposon protein, putative, Mutator sub-class (AHRD V3.3 --* Q7XE42_ORYSJ)
	10	46194594	46196366	Solyc10g049620	Progesterone 5-beta-reductase (AHRD V3.3 *** D6NIX2_ATRBE)
	10	46215750	46218841	Solyc10g049630	Protein phosphatase 2C family protein (AHRD V3.3 *** AT4G33920.1)
	10	46228529	46230827	Solyc10g049640	Amino acid permease family protein (AHRD V3.3 *** AT3G19553.1)
	10	46241245	46244479	Solyc10g049650	Histone deacetylase 6 (AHRD V3.3 *** W9SEY2_9ROSA)
	10	46250801	46254005	Solyc10g049660	Phototropic-responsive NPH3 family protein (AHRD V3.3 *** B9HMY5_POPTR)
	10	46299117	46301008	Solyc10g049665	Serine/threonine protein phosphatase 7 long form isogeny (AHRD V3.3 *** A0A151U6J1_CAJCA)
	10	46342423	46347985	Solyc10g049710	ATP-dependent Clp protease proteolytic subunit (AHRD V3.3 *** K4D0C8_SOLLC)
	10	46419520	46421868	Solyc10g049720	bHLH transcription factor 156
	10	46462667	46470909	Solyc10g049750	Helicase protein with RING/U-box domain-containing protein (AHRD V3.3 *** AT1G05120.1)
	10	46503375	46503596	Solyc10g049760	Signal anchor, putative (AHRD V3.3 *-* A0A072UJ16_MEDTR)
	10	46602841	46603224	Solyc10g049770	LOW QUALITY:Basic helix-loop-helix transcription factor (AHRD V3.3 *-* A0A0H3YC47_SALMI)
	10	46742817	46744137	Solyc10g049780	LOW QUALITY:bHLH transcription factor157
	10	46744569	46749209	Solyc10g049800	DUF936 family protein (AHRD V3.3 *** G7JEV5_MEDTR)
	10	46773471	46807596	Solyc10g049820	B3 domain-containing protein family (AHRD V3.3 --* A0A151QXP1_CAJCA)
	10	46824824	46825284	Solyc10g049825	Retrovirus-related Pol polyprotein from transposon TNT 1-94 (AHRD V3.3 *-* A0A151TFN8_CAJCA)
	10	46831579	46831752	Solyc10g049830	LOW QUALITY:DnaJ domain-containing protein (AHRD V3.3 *-* A0A103XXZ0_CYNCS)
	10	46860643	46860930	Solyc10g049840	LOW QUALITY:DnAJ-like protein (AHRD V3.3 *-* A0A0B2QWH0_GLYSO)
	10	46880574	46891564	Solyc10g049850	TIP41-like family protein (AHRD V3.3 *** AT4G34270.1)
	10	46891854	46892174	Solyc10g049860	LOW QUALITY:HVA22 homologue B (AHRD V3.3 --* AT5G62490.1)
	10	46895387	46895905	Solyc10g049870	Zinc finger protein, putative (AHRD V3.3 *** B9SNA3_RICCO)
	10	47030952	47034968	Solyc10g049890	D-3-phosphoglycerate dehydrogenase (AHRD V3.3 *** K4D0E5_SOLLC)
	10	47039696	47039863	Solyc10g049900	LOW QUALITY:diiron containing four-helix bundle family ferritin protein, putative (Protein of unknown function DUF455) (AHRD V3.3 *-* AT1G06240.1)
	10	47040990	47042985	Solyc10g049910	Kynurenine formamidase (AHRD V3.3 *-* A0A0B0MST0_GOSAR)
	10	47047770	47050924	Solyc10g049920	Aldose 1-epimerase (AHRD V3.3 --* K4BBT5_SOLLC)
	10	47051452	47051832	Solyc10g049930	LOW QUALITY:Kynurenine formamidase-like protein (AHRD V3.3 *-* A0A072VRQ2_MEDTR)
	10	47082989	47083312	Solyc10g049940	LOW QUALITY:Myb/SANT-like DNA-binding domain protein (AHRD V3.3 --* AT5G05800.5)
	10	47206486	47208385	Solyc10g049970	Kynurenine formamidase (AHRD V3.3 *** A0A151RRB2_CAJCA)
	10	47268168	47268323	Solyc10g049980	LOW QUALITY:serine carboxypeptidase-like 16 (AHRD V3.3 --* AT3G12220.3)
	10	47337552	47338010	Solyc10g049990	LOW QUALITY:Methyl-CpG-binding domain-containing family protein (AHRD V3.3 *** A9PAN4_POPTR)
	10	47341997	47342479	Solyc10g049992	LOW QUALITY:Methyl-CpG-binding domain-containing family protein (AHRD V3.3 *** A9PAN4_POPTR)
	10	47360962	47361687	Solyc10g049994	Retrotransposon protein, putative, Ty3-gypsy subclass (AHRD V3.3 *-* Q2QTW2_ORYSJ)
	10	47430990	47432053	Solyc10g049996	60S ribosomal protein L3 (AHRD V3.3 --* W9S5Y9_9ROSA)
	10	47457712	47459273	Solyc10g049998	LOW QUALITY:Retrovirus-related Pol polyprotein from transposon TNT 1-94 (AHRD V3.3 *-* A0A151RYL1_CAJCA)
	10	47551385	47552442	Solyc10g050030	Ras-related protein RGP1 (AHRD V3.3 *-* RLGP1_ORYSJ)
	10	47552592	47552804	Solyc10g050040	Ras-related protein RABA4d (AHRD V3.3 *-* A0A0B2PK85_GLYSO)
	10	47565183	47566002	Solyc10g050050	LOW QUALITY:Nucleotide binding site-leucine rich repeat protein (AHRD V3.3 *-* A0A0H5AGV4_SOLPI)
	10	47567756	47572264	Solyc10g050055	Retrovirus-related Pol polyprotein from transposon TNT 1-94 (AHRD V3.3 *-* POLX_TOBAC)
	10	47599757	47602517	Solyc10g050060	Calcium-dependent lipid-binding (CaLB domain) family protein (AHRD V3.3 *** AT4G34150.1)
	10	47614504	47617303	Solyc10g050063	Transcription complex (AHRD V3.3 --* A0A059Q1V3_9POAL)
	10	47624689	47629779	Solyc10g050067	Transposon protein, putative, CACTA, En/Spm sub-class (AHRD V3.3 *-* Q2QP22_ORYSJ)
	10	47633961	47635619	Solyc10g050080	Protein kinase superfamily protein (AHRD V3.3 *-* AT3G56760.1)
	10	47640833	47649365	Solyc10g050083	Retrovirus-related Pol polyprotein from transposon TNT 1-94 (AHRD V3.3 *** A0A151T5C6_CAJCA)
	10	47649836	47651140	Solyc10g050087	cytochrome P450, family 705, subfamily A, polypeptide 30 (AHRD V3.3 --* AT3G20940.1)
	10	47711275	47711526	Solyc10g050090	30S ribosomal protein S4, chloroplastic (AHRD V3.3 --* RR4_PLETE)
	10	47714029	47720487	Solyc10g050095	alpha/beta-Hydrolases superfamily protein (AHRD V3.3 --* AT2G36290.2)
	10	47719848	47723102	Solyc10g050100	Replication factor C subunit 2 (AHRD V3.3 --* RFC2_ARATH)
	10	47732683	47734011	Solyc10g050110	Leucine-rich repeat receptor-like protein kinase family (AHRD V3.3 *** A0A0K9PL83_ZOSMR)
	10	47778893	47780472	Solyc10g050113	LOW QUALITY:Retrotransposable element Tf2 (AHRD V3.3 *-* A0A151SSE7_CAJCA)
	10	47780485	47784608	Solyc10g050115	Transposon Ty3-I Gag-Pol polyprotein (AHRD V3.3 *-* A0A151R5M0_CAJCA)
	10	47912298	47912495	Solyc10g050117	LOW QUALITY:disease resistance protein (TIR-NBS class) (AHRD V3.3 --* AT4G16990.9)
	10	47926046	47926696	Solyc10g050140	LOW QUALITY:SER/ARG-rich protein 34A (AHRD V3.3 --* AT3G49430.2)
	10	47948227	47948391	Solyc10g050150	LOW QUALITY:chromatin-remodeling protein 11 (AHRD V3.3 --* AT3G06400.3)
	10	47959265	47962818	Solyc10g050160	Caffeoyl-CoA O-methyltransferase (AHRD V3.3 *** CAMT_ZINVI)
	10	47984583	47996047	Solyc10g050170	RING/U-box superfamily protein (AHRD V3.3 *** AT2G15530.7)
	10	47995437	47995592	Solyc10g050180	LOW QUALITY:L-galactono-1,4-lactone dehydrogenase 1, mitochondrial (AHRD V3.3 --* GLDH1_ORYSJ)
	10	48008436	48022684	Solyc10g050190	Endonuclease or glycosyl hydrolase (AHRD V3.3 *** A0A061E1S3_THECC)
	10	48032875	48033510	Solyc10g050200	LOW QUALITY:transmembrane protein, putative (DUF679 domain membrane protein 2) (AHRD V3.3 *** AT3G21550.1)
	10	48034026	48038348	Solyc10g050210	Abscisic acid responsive element-binding factor 1 family protein (AHRD V3.3 *** U5GLH1_POPTR)
	10	48056506	48069045	Solyc10g050220	cold regulated protein 27 (AHRD V3.3 *** AT5G42900.2)
	10	48084590	48089083	Solyc10g050225	Retrovirus-related Pol polyprotein from transposon TNT 1-94 (AHRD V3.3 *-* A0A151QRB6_CAJCA)
	10	48095570	48112033	Solyc10g050230	Alpha 1,3 fucosyltransferase (AHRD V3.3 *** Q5DTC9_MEDSA)
	10	48116934	48117629	Solyc10g050235	LOW QUALITY:Retrovirus-related Pol polyprotein from transposon TNT 1-94 (AHRD V3.3 *-* POLX_TOBAC)
	10	48185158	48186287	Solyc10g050240	Protein disulfide-isomerase SCO2 (AHRD V3.3 *-* A0A1D1XM50_9ARAE)
	10	48203122	48203544	Solyc10g050250	LOW QUALITY:transport/golgi organization-like protein (DUF833) (AHRD V3.3 --* AT1G20680.2)
	10	48695645	48696317	Solyc10g050253	Retrovirus-related Pol polyprotein from transposon TNT 1-94 (AHRD V3.3 *-* A0A151TC71_CAJCA)
	10	48731449	48734582	Solyc10g050257	Retrovirus-related Pol polyprotein from transposon TNT 1-94 (AHRD V3.3 --* A0A151U4X0_CAJCA)
	10	48736164	48736563	Solyc10g050300	LOW QUALITY:Kinase family protein (AHRD V3.3 *-* D7MDV6_ARALL)
	10	48736921	48738623	Solyc10g050303	LOW QUALITY:Transposon protein, putative, CACTA, En/Spm sub-class (AHRD V3.3 *-* Q7G3C6_ORYSJ)
	10	48875071	48878727	Solyc10g050307	Triose phosphate/phosphate translocator, chloroplastic (AHRD V3.3 --* TPT_SPIOL)
	10	48878250	48879025	Solyc10g050310	LOW QUALITY:SPX domain-containing family protein (AHRD V3.3 *-* B9GW54_POPTR)
	10	48879071	48879519	Solyc10g050320	LOW QUALITY:SPX domain-containing protein (AHRD V3.3 *-* D7MDY2_ARALL)
	10	48882535	48883944	Solyc10g050323	Transposon protein, putative, CACTA, En/Spm sub-class (AHRD V3.3 *-* Q2RB37_ORYSJ)
	10	48884553	48888721	Solyc10g050325	Kinesin-like calmodulin-binding protein like (AHRD V3.3 *-* A0A0B2PXL0_GLYSO)
	10	49064436	49083773	Solyc10g050327	LOW QUALITY:Retrovirus-related Pol polyprotein from transposon TNT 1-94 (AHRD V3.3 *-* A0A151RKF3_CAJCA)
	10	49086357	49086806	Solyc10g050350	Nucleic acid-binding, OB-fold (AHRD V3.3 *-* A0A103XN23_CYNCS)
	10	49108867	49109325	Solyc10g050355	Transposon Ty3-I Gag-Pol polyprotein (AHRD V3.3 *-* A0A151QS30_CAJCA)
	10	49314282	49315796	Solyc10g050370	Nucleic acid-binding, OB-fold (AHRD V3.3 *** A0A118JUD2_CYNCS)
	10	49376996	49377748	Solyc10g050373	LOW QUALITY:Retrovirus-related Pol polyprotein from transposon TNT 1-94 (AHRD V3.3 *-* A0A151U9A5_CAJCA)
	10	49380337	49381018	Solyc10g050377	Retrovirus-related Pol polyprotein from transposon TNT 1-94 (AHRD V3.3 *-* A0A151TAT1_CAJCA)
	10	49399718	49401920	Solyc10g050400	Nucleic acid-binding, OB-fold (AHRD V3.3 *** A0A118JUD2_CYNCS)
	10	49603981	49606881	Solyc10g050405	Two-component response regulator (AHRD V3.3 *-* A0A072UH21_MEDTR)
	10	49666955	49668613	Solyc10g050440	transmembrane protein (Protein of unknown function DUF2359, transmembrane) (AHRD V3.3 --* AT1G23170.1)
	10	49665697	49681493	Solyc10g050450	CSL zinc finger protein, putative (AHRD V3.3 *** G7JEX8_MEDTR)
	10	49702285	49702488	Solyc10g050460	HAD-superfamily hydrolase, subfamily IG, 5'-nucleotidase (AHRD V3.3 --* AT1G75210.3)
	10	49702518	49703116	Solyc10g050465	zinc ion binding/nucleic acid binding/hydrolase (AHRD V3.3 --* AT1G48360.4)
	10	49706982	49709114	Solyc10g050470	Leucine-rich repeat receptor-like protein kinase family (AHRD V3.3 *** A0A0K9PTR8_ZOSMR)
	10	49717873	49718427	Solyc10g050490	LOW QUALITY:Pyridoxal phosphate (PLP)-dependent transferases superfamily protein (AHRD V3.3 --* AT1G34060.1)
	10	49782484	49782690	Solyc10g050500	LOW QUALITY:Crooked neck family protein (AHRD V3.3 *-* B9GL87_POPTR)
	10	49829448	49829618	Solyc10g050510	LOW QUALITY:transcription initiation factor TFIID subunit 1b-like protein (AHRD V3.3 -** AT3G19030.1)
	10	49844049	49849834	Solyc10g050512	Retrovirus-related Pol polyprotein from transposon TNT 1-94 (AHRD V3.3 *-* A0A151R7Y9_CAJCA)
	10	49849835	49852487	Solyc10g050514	Retrovirus-related Pol polyprotein from transposon TNT 1-94 (AHRD V3.3 *-* A0A151R4A8_CAJCA)
	10	49865188	49867790	Solyc10g050516	Serine/threonine protein phosphatase 7 long form isogeny (AHRD V3.3 *** A0A151RHE4_CAJCA)
	10	49874287	49875087	Solyc10g050518	Retrovirus-related Pol polyprotein from transposon TNT 1-94 (AHRD V3.3 *-* A0A151UHD1_CAJCA)
	10	49887300	49921638	Solyc10g050540	Cleavage stimulation factor subunit 3 (AHRD V3.3 *** W9R731_9ROSA)
	10	49935661	49937272	Solyc10g050550	La-related protein 7 (AHRD V3.3 *** W9S6D8_9ROSA)
	10	49959262	49959474	Solyc10g050560	MADS-box transcription factor family protein (AHRD V3.3 --* AT1G65330.1)
	10	50013944	50014805	Solyc10g050570	LOW QUALITY:hydrolases, acting on ester bond (AHRD V3.3 --* AT3G27325.3)
	10	50052313	50053280	Solyc10g050580	LOW QUALITY:RING/U-box superfamily protein, putative (AHRD V3.3 *-* A0A061DXX2_THECC)
	10	50086720	50086875	Solyc10g050590	LOW QUALITY:RING/U-box superfamily protein (AHRD V3.3 *-* AT4G03000.2)
	10	50086963	50087441	Solyc10g050600	LOW QUALITY:G-box binding factor 1 (AHRD V3.3 --* AT4G36730.2)
	10	50087491	50088958	Solyc10g050610	LOW QUALITY:RING/U-box superfamily protein (AHRD V3.3 *-* AT4G03000.6)
	10	50095065	50095286	Solyc10g050620	LOW QUALITY:Pre-mRNA cleavage complex II family protein isoform 3 (AHRD V3.3 --* A0A061FRN7_THECC)
	10	50166977	50168359	Solyc10g050630	LOW QUALITY:RING/U-box superfamily protein (AHRD V3.3 *-* AT4G03000.3)
	10	50174706	50174927	Solyc10g050640	LOW QUALITY:Nucleotidylyl transferase superfamily protein (AHRD V3.3 --* AT1G28350.3)
	10	50266048	50266413	Solyc10g050670	LOW QUALITY:LOB domain-containing protein 7 (AHRD V3.3 --* AT1G72980.1)
	10	50277540	50278975	Solyc10g050690	Plastocyanin-like domain protein (AHRD V3.3 *** G7JMH1_MEDTR)
	10	50295237	50295576	Solyc10g050700	LOW QUALITY:Leucine-rich repeat protein kinase family protein (AHRD V3.3 *-* AT2G37050.3)
	10	50296764	50297506	Solyc10g050710	LOW QUALITY:GH3 (AHRD V3.3 *** E2FHL1_9ROSI)
	10	50306964	50309376	Solyc10g050720	LOW QUALITY:50S ribosomal protein L2, chloroplastic (AHRD V3.3 --* RK2_DIOEL)
	10	50358258	50365128	Solyc10g050730	Plastocyanin-like domain protein (AHRD V3.3 *** G7JMH1_MEDTR)
	10	50366010	50373357	Solyc10g050735	Sodium channel modifier 1 (AHRD V3.3 *** A0A0B0PQ63_GOSAR)
	10	50374500	50374772	Solyc10g050750	disease resistance protein (TIR-NBS-LRR class) (AHRD V3.3 --* AT5G17680.2)
	10	50374824	50375668	Solyc10g050753	LRR and NB-ARC domains-containing disease resistance protein, putative (AHRD V3.3 *-* A0A061EIS9_THECC)
	10	50375770	50376572	Solyc10g050755	CC-NBS-LRR disease resistance protein (AHRD V3.3 --* A0A067XTG5_CICAR)
	10	50377312	50380252	Solyc10g050757	Pectinacetylesterase family protein (AHRD V3.3 *** AT4G19420.2)
	10	50387029	50387737	Solyc10g050760	LOW QUALITY:Non-specific lipid-transfer protein (AHRD V3.3 --* A0A0N9E6M0_PLAAC)
	10	50470812	50470976	Solyc10g050770	LOW QUALITY:Mitogen activated protein kinase kinase kinase-like protein (AHRD V3.3 --* AT3G58640.2)
	10	50527499	50529940	Solyc10g050771	Retrovirus-related Pol polyprotein from transposon TNT 1-94 (AHRD V3.3 *-* M8A4B1_TRIUA)
	10	50533459	50538671	Solyc10g050772	Protein kinase (AHRD V3.3 *-* Q1S5J1_MEDTR)
	10	50570283	50572552	Solyc10g050773	Transposon protein, putative, CACTA, En/Spm sub-class (AHRD V3.3 *-* Q7G3C6_ORYSJ)
	10	50573765	50576416	Solyc10g050774	Retrovirus-related Pol polyprotein from transposon TNT 1-94 (AHRD V3.3 *-* A0A151TC71_CAJCA)
	10	50613861	50614500	Solyc10g050775	Retrovirus-related Pol polyprotein from transposon TNT 1-94 (AHRD V3.3 *-* A0A151TC71_CAJCA)
	10	50629677	50630169	Solyc10g050776	Retrovirus-related Pol polyprotein from transposon TNT 1-94 (AHRD V3.3 --* A0A151TW72_CAJCA)
	10	50731030	50731729	Solyc10g050777	Retrovirus-related Pol polyprotein from transposon TNT 1-94 (AHRD V3.3 *** A0A151RVI7_CAJCA)
	10	50811985	50816285	Solyc10g050778	Ulp1 protease family, C-terminal catalytic domain containing protein (AHRD V3.3 *-* Q60D46_SOLDE)
	10	50830938	50838786	Solyc10g050840	Dipeptidyl peptidase family member 6 (AHRD V3.3 *** A0A151SBS0_CAJCA)
	10	50874624	50883453	Solyc10g050850	Galactose-1-phosphate uridylyltransferase (AHRD V3.3 *** A0A061F9R4_THECC)
	10	50885219	50893016	Solyc10g050860	DNA-binding protein AY506544
	10	50895455	50899653	Solyc10g050865	Retrovirus-related Pol polyprotein from transposon TNT 1-94 (AHRD V3.3 *-* A0A151T9P6_CAJCA)
	10	50930870	50934636	Solyc10g050870	Sulfotransferase (AHRD V3.3 *** M1CFY4_SOLTU)
	10	51025400	51028929	Solyc10g050875	Retrovirus-related Pol polyprotein from transposon TNT 1-94 (AHRD V3.3 *-* A0A151R7Y9_CAJCA)
	10	51041384	51042322	Solyc10g050880	Alpha/beta-Hydrolases superfamily protein, putative (AHRD V3.3 *** A0A061E1M8_THECC)
	10	51044816	51047527	Solyc10g050890	nitrite reductase 2
	10	51085660	51086169	Solyc10g050900	LOW QUALITY:MADS-box transcription factor family protein (AHRD V3.3 *** AT4G36590.1)
	10	51088694	51092934	Solyc10g050905	Long chain acyl-CoA synthetase 4 (AHRD V3.3 --* LACS4_ARATH)
	10	51107093	51107368	Solyc10g050920	Tetratricopeptide repeat (TPR)-like superfamily protein (AHRD V3.3 --* AT3G22150.2)
	10	51184351	51184703	Solyc10g050960	Ethylene-responsive transcription factor (AHRD V3.3 *-* W9R7J5_9ROSA)
	10	51186360	51187031	Solyc10g050970	Ethylene Response Factor D.4
	10	51191783	51191983	Solyc10g050980	PAB-dependent poly(A)-specific ribonuclease subunit PAN2 (AHRD V3.3 -** A0A1D1XPR6_9ARAE)
	10	51240511	51240720	Solyc10g050990	Pyruvate kinase (AHRD V3.3 --* A9TZX1_PHYPA)
	10	51267623	51268095	Solyc10g050993	Retrovirus-related Pol polyprotein from transposon TNT 1-94 (AHRD V3.3 *-* A0A151SVD8_CAJCA)
	10	51274303	51278546	Solyc10g050997	Mitochondrial import receptor subunit TOM6-like protein (AHRD V3.3 *-* A0A0B0NUA5_GOSAR)
	10	51281956	51298989	Solyc10g051010	Cytochrome P450 (AHRD V3.3 *-* A9ZT56_COPJA)
	10	51310980	51321791	Solyc10g051015	Retrovirus-related Pol polyprotein from transposon TNT 1-94 (AHRD V3.3 *-* A0A151QRB6_CAJCA)
	10	51369427	51372284	Solyc10g051050	Disease resistance protein (AHRD V3.3 *** A0A118JXS4_CYNCS)
	10	51390833	51391634	Solyc10g051070	LOW QUALITY:NAC domain-containing protein (AHRD V3.3 --* A0A060A1G1_BOENI)
	10	51401155	51401343	Solyc10g051080	Low temperature and salt responsive protein family (AHRD V3.3 -** AT1G57550.1)
	10	51422308	51424468	Solyc10g051090	Serine/threonine protein phosphatase 7 long form isogeny (AHRD V3.3 *** A0A151R878_CAJCA)
	10	51433133	51440417	Solyc10g051095	NAD(P)-binding Rossmann-fold superfamily protein (AHRD V3.3 *** AT3G18890.1)
	10	51445673	51449629	Solyc10g051120	Mitochondrial pyruvate carrier (AHRD V3.3 *-* M1AEY6_SOLTU)
	10	51473844	51477038	Solyc10g051130	Protein DETOXIFICATION (AHRD V3.3 *** K4D0R6_SOLLC)
	10	51477251	51477529	Solyc10g051135	Protein DETOXIFICATION (AHRD V3.3 *-* K4D0R6_SOLLC)
	10	51479190	51490102	Solyc10g051140	Enhanced downy mildew 2, putative isoform 1 (AHRD V3.3 *** A0A061DLT4_THECC)
	10	51492577	51498736	Solyc10g051150	DNA (Cytosine-5)-methyltransferase 1, replication foci domain-containing protein (AHRD V3.3 *-* A0A124SE69_CYNCS)
	10	51564015	51565057	Solyc10g051160	F-box protein PP2 (AHRD V3.3 *** A0A059PC27_CICAR)
	10	51606940	51611558	Solyc10g051170	Disease resistance protein, putative (AHRD V3.3 *-* Q6L432_SOLDE)
	10	51623544	51623717	Solyc10g051190	LOW QUALITY:Leucine-rich repeat protein kinase family protein (AHRD V3.3 --* AT1G51890.3)
	10	51630620	51634904	Solyc10g051200	cytochrome c biogenesis protein family (AHRD V3.3 *** AT1G49380.1)
	10	51690833	51691201	Solyc10g051210	LOW QUALITY:Delta-1-pyrroline-5-carboxylate synthase (AHRD V3.3 --* P5CS_MESCR)
	10	51711978	51716348	Solyc10g051220	Leucine-rich repeat receptor-like protein kinase family protein (AHRD V3.3 *-* AT4G08850.2)
	10	51723407	51724860	Solyc10g051225	Leucine-rich receptor-like protein kinase family protein (AHRD V3.3 --* AT4G20270.1)
	10	51725500	51725649	Solyc10g051230	Leucine-rich repeat receptor-like protein kinase family protein (AHRD V3.3 --* AT4G26540.1)
	10	51725712	51725906	Solyc10g051240	Leucine-rich repeat receptor-like protein kinase family protein (AHRD V3.3 --* AT4G08850.2)
	10	51726249	51726557	Solyc10g051250	Leucine-rich repeat receptor-like protein kinase family protein (AHRD V3.3 *-* AT4G08850.2)
	10	51726633	51727206	Solyc10g051253	Cf-2.1 (AHRD V3.3 *-* Q41397_SOLPI)
	10	51734746	51740521	Solyc10g051255	Retrovirus-related Pol polyprotein from transposon TNT 1-94 (AHRD V3.3 *-* A0A151TG49_CAJCA)
	10	51745108	51745644	Solyc10g051257	LOW QUALITY:RING/U-box superfamily protein (AHRD V3.3 *-* AT1G53190.2)
	10	51745108	51746084	Solyc10g051260	LOW QUALITY:nucleolar protein (AHRD V3.3 --* AT1G63810.2)
	10	51769434	51772898	Solyc10g051270	RING/U-box superfamily protein (AHRD V3.3 *** AT2G23780.3)
	10	51773124	51778262	Solyc10g051273	Ulp1 protease family, C-terminal catalytic domain containing protein (AHRD V3.3 *-* Q60D46_SOLDE)
	10	51778132	51781529	Solyc10g051277	Pentatricopeptide repeat-containing protein (AHRD V3.3 --* A0A199VXC9_ANACO)
	10	51802294	51809399	Solyc10g051300	HVA22-like protein (AHRD V3.3 *** K4D0T2_SOLLC)
	10	51834442	51839816	Solyc10g051310	clp-like energy-dependent protease
	10	51884824	51888358	Solyc10g051330	Receptor-like kinase (AHRD V3.3 *** G7J6J8_MEDTR)
	10	51887735	51896359	Solyc10g051340	Adenylyl cyclase-associated protein (AHRD V3.3 *** K4D0T6_SOLLC)
	10	51897039	51902197	Solyc10g051350	NAD(P)H-quinone oxidoreductase subunit I, chloroplastic (AHRD V3.3 *** NDHI_AETGR)
	10	51909819	51910413	Solyc10g051360	Leucine-rich repeat protein kinase family protein (AHRD V3.3 *-* A0A061DZ70_THECC)
	10	51924352	51925121	Solyc10g051365	Retrovirus-related Pol polyprotein from transposon TNT 1-94 (AHRD V3.3 *-* A0A0B2RG95_GLYSO)
	10	51940347	51941257	Solyc10g051370	Leucine-rich repeat protein kinase family protein (AHRD V3.3 *-* AT2G16250.1)
	10	51957804	51959110	Solyc10g051380	Glycine-rich RNA-binding protein (AHRD V3.3 *** GRP1_DAUCA)
	10	51998008	51998555	Solyc10g051390	RNA-binding glycine-rich protein (AHRD V3.3 *** D6PZY6_TOBAC)
	10	52005803	52006020	Solyc10g051393	Retrovirus-related Pol polyprotein from transposon TNT 1-94 (AHRD V3.3 *-* A0A151TNF3_CAJCA)
	10	52010891	52014632	Solyc10g051397	Retrovirus-related Pol polyprotein from transposon TNT 1-94 (AHRD V3.3 *-* POLX_TOBAC)
	10	52665284	52665472	Solyc10g052450	LOW QUALITY:NAD(P)H-quinone oxidoreductase subunit 6, chloroplastic (AHRD V3.3 --* NU6C_NEPOL)
	10	52698852	52700588	Solyc10g052455	Retrovirus-related Pol polyprotein from transposon TNT 1-94 (AHRD V3.3 *-* A0A151RLA4_CAJCA)
	10	52730056	52730322	Solyc10g052470	Myb family transcription factor family protein (AHRD V3.3 *** B9H0R6_POPTR)
	10	52762166	52762849	Solyc10g052480	LOW QUALITY:RING/U-box superfamily protein (AHRD V3.3 *-* AT3G02340.2)
	10	52768215	52769885	Solyc10g052490	Isoflavone reductase homolog (AHRD V3.3 *** IFRH_SOLTU)
	10	52789874	52795570	Solyc10g052500	Isoflavone reductase homolog (AHRD V3.3 *** IFRH_SOLTU)
	10	52799922	52802745	Solyc10g052505	Retrovirus-related Pol polyprotein from transposon TNT 1-94 (AHRD V3.3 *-* A0A151TCY2_CAJCA)
	10	52864304	52865306	Solyc10g052520	LOW QUALITY:Calcium-dependent lipid-binding (CaLB domain) family protein (AHRD V3.3 *** AT3G61050.2)
	10	52870439	52870711	Solyc10g052540	Small auxin up-regulated RNA73
	10	52872559	52873215	Solyc10g052545	Auxin-responsive family protein (AHRD V3.3 *-* B9HRD2_POPTR)
	10	52889685	52890441	Solyc10g052580	Small auxin up-regulated RNA76
	10	52896858	52897196	Solyc10g052585	SAUR-like auxin-responsive protein family (AHRD V3.3 --* AT2G21210.2)
	10	52909276	52909629	Solyc10g052590	Small auxin up-regulated RNA77
	10	52910813	52912006	Solyc10g052600	LOW QUALITY:S-adenosyl-L-methionine-dependent methyltransferases superfamily protein (AHRD V3.3 *** A0A061GFE0_THECC)
	10	52913175	52914748	Solyc10g052605	HAT family dimerisation domain containing protein (AHRD V3.3 *-* Q2QRD1_ORYSJ)
	10	52990209	52992104	Solyc10g052640	LOW QUALITY:Transposon protein, putative, CACTA, En/Spm sub-class (AHRD V3.3 *-* Q7G3C6_ORYSJ)
	10	53096123	53096859	Solyc10g052643	ABC-2 and Plant PDR ABC-type transporter family protein (AHRD V3.3 --* AT4G15236.1)
	10	53101194	53105479	Solyc10g052647	Retrotransposable element Tf2 (AHRD V3.3 *-* A0A151U7C4_CAJCA)
	10	53163080	53167852	Solyc10g052650	F-box protein (AHRD V3.3 *-* A0A0B2RZB4_GLYSO)
	10	53168588	53170575	Solyc10g052660	Phenylalanine ammonia-lyase (AHRD V3.3 --* PALY_PERAE)
	10	53177017	53177675	Solyc10g052670	LOW QUALITY:1,2-dihydroxy-3-keto-5-methylthiopentene dioxygenase 4 (AHRD V3.3 --* MTND4_ARATH)
	10	53179810	53180139	Solyc10g052680	LOW QUALITY:ATP-dependent zinc metalloprotease FTSH 7, chloroplastic (AHRD V3.3 --* FTSH7_ARATH)
	10	53215670	53216818	Solyc10g052710	LOW QUALITY:F-box family protein (AHRD V3.3 *** B9HMA7_POPTR)
	10	53236974	53237405	Solyc10g052715	Pectinesterase (AHRD V3.3 *-* M1BNP7_SOLTU)
	10	53237175	53237808	Solyc10g052730	Pectinesterase (AHRD V3.3 *** K4D0X1_SOLLC)
[truncated: 156 more rows]

## Sheet: Table S7
Table S7. GWAS results and statistics of significantly associated single nucleotide polymorphisms (SNPs) for anthracnose resistance in a tomato RIL population
Marker	Chr	Location	P-Value	-Log 10 (P-Value)	Regression Beta	Beta Standard Error	FDR	Actual Sample Size	Call Rate	Minor Allele D Frequency	Major Allele D Frequency	Ma → Mi	Gene ID 1	Annotation	Gene ID 2	Annotation
S1_93677135	Chr1	Intron	0.000152787	3.81591	1.17339	0.303303	0.0408377	109	0.595628	0.5	0.5	T→A	Solyc01g105710	FK506 binding protein 12
S1_93677136	Chr1	Intron	0.000140219	3.85319	1.17886	0.302944	0.0382593	109	0.595628	0.495413	0.504587	T→A	Solyc01g105710	FK506 binding protein 12
S2_15744042	Chr2	Intron	0.000437037	3.35948	2.51117	0.70085	0.0908551	132	0.721311	0.121212	0.878788	C→G	Solyc02g014180	Zinc finger C3HC4 type (RING finger) protein (AHRD V3.3 *-* A0A2K3NL88_TRIPR)
S2_41025226	Chr2	Intron	0.000185129	3.73252	-1.10581	0.289653	0.0457479	148	0.808743	0.486486	0.513514	A→C	Solyc02g070860	tobamovirus multiplication protein 1-like (AHRD V3.3 *** A0A2I4EJZ3_9ROSI)
S2_47425997	Chr2	Exon	0.000316612	3.49947	3.17757	0.865252	0.0702826	108	0.590164	0.0972222	0.902778	G→C	Solyc02g083480	Peroxidase (AHRD V3.3 *** K4BAL6_SOLLC)
S3_67938049	Chr3	Intergenic	0.00185202	3.5118	-0.909447	0.287814	0.0735029	165	0.715847	0.416031	0.583969	T→A	Solyc03g117270	F-box family protein (AHRD V3.3 *** A0A2U1L823_ARTAN)	Solyc03g117280	envelope glycoprotein B (AHRD V3.3 *** AT1G80540.1)
S3_67938049	Chr3	Intergenic	0.00185202	3.5118	-0.909447	0.287814	0.0735029	183	0.715847	0.416031	0.583969	T→A	Solyc03g117270	F-box family protein (AHRD V3.3 *** A0A2U1L823_ARTAN)	Solyc03g117280	envelope glycoprotein B (AHRD V3.3 *** AT1G80540.1)
S3_68286250	Chr3	Intron	0.000111265	4.69976	-1.08039	0.273388	0.0124551	182	0.928962	0.417647	0.582353	A→G	Solyc03g117770	Serinc-domain containing serine and sphingolipid biosynthesis protein (AHRD V3.3 *** A0A2U1NLC6_ARTAN)
S3_68936310	Chr3	Intergenic	0.000176417	3.75346	3.08063	0.804222	0.0453047	122	0.666667	0.0901639	0.909836	G→C	Solyc03g118570	Geranylgeranyl transferase type-2 subunit beta (AHRD V3.3 *** A0A2G2WQD8_CAPBA)	Solyc03g118580	Bifunctional inhibitor/lipid-transfer protein/seed storage 2S albumin superfamily protein (AHRD V3.3 *-* Q1PFD8_ARATH)
S4_59745988	Chr4	Exon	0.000474873	3.32342	-1.07955	0.303266	0.0928269	131	0.715847	0.461832	0.538168	T→A	Solyc04g072700	Heavy metal-associated isoprenylated plant protein (AHRD V3.3 *** A0A2R6RNU7_ACTCH)
S5_57809870	Chr5	Intergenic	0.000402681	3.39504	1.33213	0.36943	0.0878986	107	0.584699	0.481308	0.518692	T→C	Solyc05g044550	Unknown protein	Solyc05g044560	Unknown protein
S6_36590060	Chr6	Intron	0.000456393	3.34066	-1.09444	0.306489	0.0919596	183	1	0.486339	0.513661	A→C	Solyc06g053660	HR-like lesion-inducing protein (AHRD V3.3 *** A0A2K3PBG2_TRIPR)
S6_36590061	Chr6	Intron	0.000456393	3.34066	-1.09444	0.306489	0.0905663	183	1	0.486339	0.513661	G→T	Solyc06g053660	HR-like lesion-inducing protein (AHRD V3.3 *** A0A2K3PBG2_TRIPR)
S6_38447880	Chr6	Exon	0.000430439	3.36609	-1.06469	0.296795	0.0909268	183	1	0.469945	0.530055	C→T	Solyc06g060350	Replication factor C subunit 1 (AHRD V3.3 *-* G2XAF7_VERDV)
S6_38683021	Chr6	Exon	0.000897813	3.04681	-1.04293	0.308829	0.141671	117	0.639344	0.457265	0.542735	T→C	Solyc06g060560	hypothetical protein (AHRD V3.3 *** AT2G27830.1)
S6_39018956	Chr6	Intergenic	7.5799e-05	4.12034	-1.66809	0.411793	0.0242132	133	0.726776	0.308271	0.691729	A→T	Solyc06g060890	dynamin (AHRD V3.3 *** AT4G17540.1)	Solyc06g060900	Unknown protein
S6_39018957	Chr6	Intergenic	9.06827e-05	4.04248	-1.27583	0.318574	0.0263927	133	0.726776	0.413534	0.586466	T→A	Solyc06g060890	dynamin (AHRD V3.3 *** AT4G17540.1)	Solyc06g060900	Unknown protein
S6_39045791	Chr6	Intron	0.000947146	3.02358	1.09829	0.326737	0.147676	114	0.622951	0.421053	0.578947	G→A	Solyc06g060940	GATA transcription factor 26 (AHRD V3.3 *** A0A2G3DC77_CAPCH)
S6_39723280	Chr6	Exon	0.000511854	3.29085	-1.08181	0.305716	0.0957678	124	0.677596	0.439516	0.560484	C→T	Solyc06g062780	Phospholipid-transporting ATPase (AHRD V3.3 *** A0A2G2WKW9_CAPBA)
S6_39977844	Chr6	Exon	0.000309479	3.50937	-1.05786	0.287565	0.0711097	154	0.84153	0.474026	0.525974	G→T	Solyc06g063100	Ubiquitin-conjugating enzyme (AHRD V3.3 *** A0A200PV82_9MAGN)
S6_40646097	Chr6	Intron	8.15587e-05	4.08853	-1.32224	0.327932	0.0248413	96	0.52459	0.447917	0.552083	A→T	Solyc06g064990	GDSL esterase/lipase 5-like (AHRD V3.3 *** A0A1U8FAQ0_CAPAN)
S6_41326929	Chr6	Intron	7.8569e-06	5.10475	-1.44446	0.313835	0.00381118	95	0.519126	0.489474	0.510526	C→T	Solyc06g065740	Golgi SNAP receptor complex member 1 (AHRD V3.3 *** A0A2G3C7X3_CAPCH)
S6_41717475	Chr6	Intergenic	4.25483e-09	8.37112	-1.65842	0.268514	4.64379e-06	156	0.852459	0.471154	0.528846	C→T	Solyc06g066310	Phosphomevalonate kinase (AHRD V3.3 *** A0A2L0V4K1_9APIA)	Solyc06g066320	Transcription factor IIS (AHRD V3.3 *** A0A200R1D0_9MAGN)
S6_41796461	Chr6	Exon	2.7081e-09	8.56733	-1.72112	0.274831	3.22437e-06	170	0.928962	0.444118	0.555882	C→A	Solyc06g066390	AP2-like ethylene-responsive transcription factor BBM2 (AHRD V3.3 *** A0A1U8H0S8_CAPAN)
S6_41849946	Chr6	Exon	0.000813252	3.08977	-1.02748	0.301674	0.134825	129	0.704918	0.453488	0.546512	G→A	Solyc06g066480	Unknown protein
S6_42001528	Chr6	Intergenic	5.52822e-11	10.2574	-1.83042	0.262306	1.03433e-07	165	0.901639	0.481818	0.518182	A→T	Solyc06g066650	Rop guanine nucleotide exchange factor 12 (AHRD V3.3 *** A0A1U8HDV5_CAPAN)	Solyc06g066660	Ribosomal protein L37 (AHRD V3.3 *** A0A2G2VAP4_CAPBA)
S6_42012308	Chr6	Intron	2.03133e-11	10.6922	-1.88506	0.263432	4.43406e-08	182	0.994536	0.491758	0.508242	A→C	Solyc06g066680	Mitochondrial carrier protein (AHRD V3.3 *** A0A200PP03_9MAGN)
S6_42092524	Chr6	Exon	1.45448e-11	10.8373	-1.93955	0.26884	3.80986e-08	183	1	0.469945	0.530055	C→G	Solyc06g066790	N-alpha-acetyltransferase 15, NatA auxiliary subunit-like (AHRD V3.3 *** A0A2I4GME8_9ROSI)
S6_42097760	Chr6	Intron	1.42603e-05	4.84587	-1.25569	0.281398	0.00622556	147	0.803279	0.489796	0.510204	G→T	Solyc06g066790	N-alpha-acetyltransferase 15, NatA auxiliary subunit-like (AHRD V3.3 *** A0A2I4GME8_9ROSI)
S6_42097792	Chr6	Exon	1.07237e-05	4.96966	-1.26779	0.279878	0.00484304	147	0.803279	0.493197	0.506803	T→A	Solyc06g066790	N-alpha-acetyltransferase 15, NatA auxiliary subunit-like (AHRD V3.3 *** A0A2I4GME8_9ROSI)
S6_42224302	Chr6	Exon	1.05319e-12	11.9775	-2.0304	0.264786	1.37936e-08	181	0.989071	0.480663	0.519337	T→C	Solyc06g067930	Cytochrome P450 (AHRD V3.3 *** A0A200PQL3_9MAGN)
S6_42279818	Chr6	Intron	1.63485e-06	5.78652	1.49191	0.300884	0.000973255	107	0.584699	0.476636	0.523364	A→G	Solyc06g068030	Trafficking protein particle complex subunit 2 (AHRD V3.3 *** A0A2U1Q9U5_ARTAN)
S6_42333442	Chr6	Intron	3.92782e-10	9.40585	-1.7648	0.266463	5.14427e-07	169	0.923497	0.491124	0.508876	C→T	Solyc06g068120	DUF4050 family protein (AHRD V3.3 *** Q8L920_ARATH)
S6_42368390	Chr6	Exon	9.59922e-06	5.01776	-1.40629	0.30868	0.00449004	120	0.655738	0.4375	0.5625	A→C	Solyc06g068200	protein FAR1-RELATED SEQUENCE 6-like (AHRD V3.3 *** A0A2I4DIH0_9ROSI)
S6_42479977	Chr6	Exon	1.47677e-05	4.83069	-1.37438	0.308572	0.0062391	118	0.644809	0.45339	0.54661	T→C	Solyc06g068380	PPPDE thiol peptidase family protein (AHRD V3.3 *-* O49393_ARATH)
S6_42643927	Chr6	Exon	6.4923e-11	10.1876	-1.88767	0.271629	1.06287e-07	183	1	0.445355	0.554645	T→C	Solyc06g068610	Transcriptional regulator of RNA polII, SAGA, subunit (AHRD V3.3 *** Q58G10_ARATH)
S6_42694987	Chr6	Exon	4.54707e-07	6.34227	-1.64414	0.314015	0.000297765	107	0.584699	0.415888	0.584112	A→C	Solyc06g068680	Respiratory burst oxidase homolog (AHRD V3.3 *** Q84KK7_NICBE)
S6_42695021	Chr6	Exon	0.000117053	3.93162	-1.41681	0.359719	0.032618	98	0.535519	0.341837	0.658163	G→A	Solyc06g068680	Respiratory burst oxidase homolog (AHRD V3.3 *** Q84KK7_NICBE)
S6_42695811	Chr6	Exon	2.47478e-08	7.60646	-1.66282	0.285057	2.49325e-05	161	0.879781	0.400621	0.599379	A→G	Solyc06g068690	Amidase family protein (AHRD V3.3 *-* AT5G07360.3)
S6_42751605	Chr6	Exon	0.000183061	3.73741	-1.27285	0.333144	0.0461066	104	0.568306	0.408654	0.591346	C→T	Solyc06g068800	Sec14p-like phosphatidylinositol transfer family protein (AHRD V3.3 *** A0A2U1PFN3_ARTAN)
S6_42810399	Chr6	Intergenic	4.73366e-07	6.3248	-1.53522	0.293694	0.000295223	132	0.721311	0.420455	0.579545	G→T	Solyc06g068860	Alpha-mannosidase (AHRD V3.3 *** E0XN34_SOLLC)	Solyc06g068870	bHLH transcription factor 087
S6_42990701	Chr6	Intron	3.668e-06	5.43557	-1.50901	0.315851	0.00192159	109	0.595628	0.43578	0.56422	A→G	Solyc06g069080	Tetratricopeptide repeat (AHRD V3.3 *** A0A200Q6C1_9MAGN)
S6_42995071	Chr6	Intron	9.46789e-12	11.0237	-1.94675	0.267057	4.13336e-08	183	1	0.437158	0.562842	G→A	Solyc06g069080	Tetratricopeptide repeat (AHRD V3.3 *** A0A200Q6C1_9MAGN)
S6_42995077	Chr6	Intron	6.77349e-12	11.1692	-1.95142	0.265572	4.43562e-08	183	1	0.439891	0.560109	C→A	Solyc06g069080	Tetratricopeptide repeat (AHRD V3.3 *** A0A200Q6C1_9MAGN)
S6_42995093	Chr6	Intron	9.46789e-12	11.0237	-1.94675	0.267057	3.10002e-08	183	1	0.437158	0.562842	C→T	Solyc06g069080	Tetratricopeptide repeat (AHRD V3.3 *** A0A200Q6C1_9MAGN)
S6_42997317	Chr6	Exon	1.79721e-07	6.7454	-1.62758	0.299683	0.000138459	122	0.666667	0.418033	0.581967	T→C	Solyc06g069090	40S ribosomal protein S7 (AHRD V3.3 *-* A0A2G3D0S9_CAPCH)
S6_43396603	Chr6	Intron	7.06023e-11	10.1512	-1.88561	0.27192	1.02742e-07	183	1	0.431694	0.568306	G→A	Solyc06g069500	Dentin sialophosphoprotein-like protein (AHRD V3.3 *-* Q9SD86_ARATH)
S6_43414662	Chr6	Intron	1.67475e-06	5.77605	-1.46188	0.295145	0.000953659	140	0.765027	0.407143	0.592857	A→G	Solyc06g069530	Biotin carboxyl carrier protein of acetyl-CoA carboxylase (AHRD V3.3 *** A0A1U8FI08_CAPAN)
S6_43446304	Chr6	Exon	3.20136e-08	7.49467	-1.60826	0.278147	2.99487e-05	155	0.846995	0.422581	0.577419	A→C	Solyc06g069570	SNAP25-like proteinous protein SNAP33 (AHRD V3.3 *** A0A1U8F981_CAPAN)
S6_43446310	Chr6	Exon	3.20136e-08	7.49467	-1.60826	0.278147	2.79521e-05	155	0.846995	0.422581	0.577419	T→C	Solyc06g069570	SNAP25-like proteinous protein SNAP33 (AHRD V3.3 *** A0A1U8F981_CAPAN)
S6_43446358	Chr6	Exon	9.05958e-05	4.04289	-1.28874	0.321779	0.0269667	109	0.595628	0.422018	0.577982	A→C	Solyc06g069570	SNAP25-like proteinous protein SNAP33 (AHRD V3.3 *** A0A1U8F981_CAPAN)
S6_43560142	Chr6	Exon	3.96383e-07	6.40189	-1.49135	0.283257	0.000273233	152	0.830601	0.444079	0.555921	G→A	Solyc06g069760	Dof zinc finger protein (AHRD V3.3 *** A0A2K3MQ38_TRIPR)
S6_43755759	Chr6	Intron	3.79287e-05	4.42103	-1.30493	0.308866	0.0134257	116	0.63388	0.443966	0.556034	A→G	Solyc06g071000	Aldehyde dehydrogenase (AHRD V3.3 *** A8J5Z8_CHLRE)
S6_43875612	Chr6	Exon	0.000714695	3.14588	-1.1509	0.33424	0.128224	104	0.568306	0.403846	0.596154	G→A	Solyc06g071140	proline-rich family protein (AHRD V3.3 *-* AT5G62640.1)
S6_44424979	Chr6	Intron	1.55537e-05	4.80817	-1.33826	0.301301	0.00636584	145	0.79235	0.4	0.6	T→A	Solyc06g071880	60S ribosomal protein L17 (AHRD V3.3 *** A0A2I0X0J2_9ASPA)
S6_44902492	Chr6	Promoter	0.000292887	3.5333	-1.08582	0.293959	0.0684991	150	0.819672	0.463333	0.536667	G→A	Solyc06g072580	Pyruvate dehydrogenase E1 component subunit beta (AHRD V3.3 *** A0A2G3CA95_CAPCH)
S6_44902534	Chr6	Promoter	2.79585e-05	4.55349	-1.24152	0.288729	0.0104621	162	0.885246	0.453704	0.546296	G→A	Solyc06g072580	Pyruvate dehydrogenase E1 component subunit beta (AHRD V3.3 *** A0A2G3CA95_CAPCH)
S6_45336110	Chr6	Intron	0.000508486	3.29372	-1.18035	0.333388	0.0965165	118	0.644809	0.389831	0.610169	G→A	Solyc06g073340	RBR-type E3 ubiquitin transferase (AHRD V3.3 *** A0A2G3CAI7_CAPCH)
S6_48695732	Chr6	Intron	0.000792349	3.10108	-1.04216	0.305306	0.134771	150	0.819672	0.413333	0.586667	T→C	Solyc06g083090	HAUS augmin-like complex subunit 3 (AHRD V3.3 *** A0A2U1LF87_ARTAN)
S8_45697472	Chr8	Intron	0.000274225	3.56189	3.628	0.977435	0.0653005	100	0.546448	0.08	0.92	C→G	Solyc08g060860	DUF4050 domain-containing protein (AHRD V3.3 *** A0A1Q3CKJ2_CEPFO)
S9_206905	Chr9	Intergenic	0.000974365	3.01128	3.24665	0.968268	0.150132	116	0.63388	0.0517241	0.948276	T→G	Solyc09g005250	Mitochondrial carrier protein (AHRD V3.3 *** A0A200PWZ1_9MAGN)	Solyc09g005270	RNA-binding CRS1 / YhbY (CRM) domain protein (AHRD V3.3 *** A0A2U1NZ44_ARTAN)
S9_66506767	Chr9	Exon	0.000451215	3.34562	1.05025	0.29385	0.0923369	183	1	0.437158	0.562842	T→C	Solyc09g074280	Ankyrin repeat-containing protein (AHRD V3.3 *** A0A2U1QG31_ARTAN)
S9_66528256	Chr9	Intron	0.000889484	3.05086	1.00033	0.295974	0.143822	129	0.704918	0.476744	0.523256	G→T	Solyc09g074320	Serine/threonine-protein phosphatase (AHRD V3.3 *** G8Z285_SOLLC)
S9_66528284	Chr9	Intron	0.000889484	3.05086	1.00033	0.295974	0.142068	129	0.704918	0.476744	0.523256	G→A	Solyc09g074320	Serine/threonine-protein phosphatase (AHRD V3.3 *** G8Z285_SOLLC)
S9_66536716	Chr9	Intron	0.000114394	3.9416	1.19524	0.303004	0.0325699	119	0.650273	0.462185	0.537815	C→T	Solyc09g074330	Sequence-specific DNA binding transcription factor ATNDX (AHRD V3.3 *** A0A1P8B7M0_ARATH)
S9_67973214	Chr9	Exon	3.42673e-06	5.46512	1.37218	0.286289	0.00186999	183	1	0.47541	0.52459	C→T	Solyc09g075920	Receptor-like protein kinase (AHRD V3.3 *** A0A2U1PPA0_ARTAN)
S9_67977209	Chr9	Exon	3.27754e-05	4.48445	1.21282	0.284636	0.0119239	177	0.967213	0.451977	0.548023	C→A	Solyc09g075930	Amine oxidase (AHRD V3.3 *** A0A1U8GHQ9_CAPAN)
S9_67985469	Chr9	Exon	0.000165042	3.78241	1.10389	0.286852	0.043231	167	0.912568	0.461078	0.538922	C→T	Solyc09g075940	Amine oxidase (AHRD V3.3 *** A0A2G2WW99_CAPBA)
S9_68120221	Chr9	Exon	0.000310001	3.50864	1.0973	0.298324	0.0700013	129	0.704918	0.476744	0.523256	T→C	Solyc09g076010	Acyl-CoA N-acyltransferase with RING/FYVE/PHD-type zinc finger protein (AHRD V3.3 *** A0A1P8B7I1_ARATH)
S9_69160093	Chr9	Exon	5.2514e-06	5.27972	1.32061	0.281235	0.00264529	152	0.830601	0.496711	0.503289	C→T	Solyc09g083060	RING-type E3 ubiquitin transferase (AHRD V3.3 *-* A0A2G2W155_CAPBA)
S9_69223391	Chr9	Intron	1.93087e-05	4.71425	1.34857	0.307208	0.00743782	102	0.557377	0.490196	0.509804	A→G	Solyc09g083120	Acylamino-acid-releasing enzyme (AHRD V3.3 *** A0A1J3FLE9_NOCCA)
S9_69330578	Chr9	Intron	0.000507876	3.29424	-1.08068	0.305207	0.0978184	115	0.628415	0.478261	0.521739	A→G	Solyc09g083260	Ion channel pollux-like protein (AHRD V3.3 *** A0A2K3NXN4_TRIPR)
S9_69962504	Chr9	Intron	0.000743882	3.1285	1.03745	0.302308	0.131657	122	0.666667	0.491803	0.508197	A→G	Solyc09g089850	CASP-like protein (AHRD V3.3 *** A0A2I4GE76_9ROSI)
S10_30969068	Chr10	Intergenic	0.000234029	3.63073	4.0235	1.07157	0.0567607	114	0.622951	0.0570175	0.942982	C→G	Solyc10g045103	Retrovirus-related Pol polyprotein from transposon TNT 1-94 (AHRD V3.3 *-* A0A2I0VJ33_9ASPA)
S11_55712803	Chr11	Exon	0.000925546	3.71312	-1.05238	0.276522	0.0182404	183	0.743169	0.463235	0.536765	C→T	Solyc11g072190	Elongation factor 1-beta (AHRD V3.3 *** A0A1U8EW17_CAPAN)
Ma → Mi - Major and minor alleles from mapping population.
Chr - chromosome
FDR - false discovery rate

## Sheet: Table S8
Table S8. The QTLseq analysis of the resistant bulk yielded results that include the SNPindex and ΔSNPindex values.
Chr	Position	SNP Type	bulk1 SNPindex	bulk2 SNPindex	ΔSNPindex	Reference Allele	Alternative Allele	Susceptible bulk	Resistant bulk	95L368 Parent	Variant Type	Gene ID 1	Annotation	Gene ID 2	Annotation
12	13616139	INDEL	1	0	-1	CTTTTTTTTT	CTTTTTTTT	CTTTTTTTT/CTTTTTTTT	CTTTTTTTTT/CTTTTTTTTT	CTTTTTTTTT/CTTTTTTTTT	intergenic_region	Solyc12g020030	DDE_4 domain-containing protein (AHRD V3.3 *-* A0A1Q3CEG9_CEPFO)	Solyc12g020035	Unknown protein
11	4345765	INDEL	0.958	0	-0.958	TG	T	T/T	TG/TG	TG/TG	intergenic_region	Solyc11g011260	GAI Della protein	Solyc11g011270	Rhamnogalacturonate lyase (AHRD V3.3 *** A0A1J3FI43_NOCCA)
8	43517910	INDEL	0.9375	0.075	-0.8625	TA	TGA,T	T/T	TGA/TGA	TGA/TGA	downstream_gene_variant	Solyc08g059790	Unknown protein
6	39716570	INDEL	0.9895	0.1579	-0.8316	A	AT	AT/AT	A/A	A/A	upstream_gene_variant	Solyc06g067890	Alpha/beta-Hydrolases superfamily protein (AHRD V3.3 *** A0A2U1NI49_ARTAN)
12	14145727	INDEL	1	0.1935	-0.8065	TATTATTATGATTATTAT	TATTATTAT	TATTATTAT/TATTATTAT	TATTATTATGATTATTAT/TATTATTAT	TATTATTATGATTATTAT/TATTATTATGATTATTAT	intergenic_region	Solyc12g020050	DNA-binding protein DQ117941	Solyc12g020110	SNF2_N domain-containing protein/Helicase_C domain-containing protein/HIRAN domain-containing protein/zf-C3HC4_2 domain-containing protein (AHRD V3.3 *** A0A1Q3CI53_CEPFO)
12	30518488	SNP	0.8889	0.0968	-0.7921	T	G	T/G	T/T	T/T	intergenic_region	Solyc12g062170	Unknown protein	Solyc12g062175	Unknown protein
12	30518488	INDEL	0.8889	0.0968	-0.7921	TTAGTAGTAGTAGTAGTAGTAGTACTAATAGTAGTAGTAGTAGTAGTAGTAGTAGTA	TTAGTAGTAGTAGTAGTAGTAGTAGTACTAATAGTAGTAGTAGTAGTAGTAGTAGTAGTA	TTAGTAGTAGTAGTAGTAGTAGTACTAATAGTAGTAGTAGTAGTAGTAGTAGTAGTA/TTAGTAGTAGTAGTAGTAGTAGTAGTACTAATAGTAGTAGTAGTAGTAGTAGTAGTAGTA	TTAGTAGTAGTAGTAGTAGTAGTACTAATAGTAGTAGTAGTAGTAGTAGTAGTAGTA/TTAGTAGTAGTAGTAGTAGTAGTAGTACTAATAGTAGTAGTAGTAGTAGTAGTAGTAGTA	TTAGTAGTAGTAGTAGTAGTAGTACTAATAGTAGTAGTAGTAGTAGTAGTAGTAGTA/TTAGTAGTAGTAGTAGTAGTAGTACTAATAGTAGTAGTAGTAGTAGTAGTAGTAGTA	intergenic_region	Solyc12g062170	Unknown protein	Solyc12g062175	Unknown protein
6	40007990	INDEL	0.9658	0.1774	-0.7884	T	TAA	T/T	T/TAA	TAA/TAA	upstream_gene_variant	Solyc06g068390	Zinc finger protein 4 (AHRD V3.3 *** A0A2G3C958_CAPCH)
5	63697475	INDEL	0.9167	0.1333	-0.7833	C	CA	C/C	C/CA	CA/CA	upstream_gene_variant	Solyc05g054390	Two-component response regulator (AHRD V3.3 *** A0A2G2WV84_CAPBA)
5	50533165	INDEL	1	0.2222	-0.7778	ATTTTTTTT	ATTTTTTT	ATTTTTTT/ATTTTTTT	ATTTTTTTT/ATTTTTTTT	ATTTTTTTT/ATTTTTTTT	downstream_gene_variant	Solyc05g041340	Ankyrin repeat family protein (AHRD V3.3 *** A0A2U1NRZ9_ARTAN)
10	8878567	SNP	0.8947	0.1176	-0.7771	G	A	G/A	G/A	A/A	intergenic_region	Solyc10g018670	DNA-3-methyladenine glycosylase (AHRD V3.3 *-* A0A1S1P1X9_METEX)	Solyc10g018690	spindle assembly abnormal protein (AHRD V3.3 --* AT3G22520.1)
11	14984769	INDEL	0.775	0	-0.775	AATATATATATATATATATATATATATATATATA	AATATATATATATATATATATATATATA	AATATATATATATATATATATATATATATATATA/AATATATATATATATATATATATATATA	AATATATATATATATATATATATATATA/AATATATATATATATATATATATATATA	AATATATATATATATATATATATATATA/AATATATATATATATATATATATATATA	intergenic_region	Solyc11g022600	Mitochondrial transcription termination factor family protein (AHRD V3.3 *-* B4FH48_MAIZE)	Solyc11g022610	30S ribosomal protein S4, chloroplastic (AHRD V3.3 *-* A0A2G2ZPZ2_CAPAN)
6	39973085	INDEL	0.8983	0.1349	-0.7634	GTTTTTTTTT	GTTTTTTTT	GTTTTTTTTT/GTTTTTTTTT	GTTTTTTTT/GTTTTTTTT	GTTTTTTTT/GTTTTTTTT	upstream_gene_variant	Solyc06g068340	DUF247 domain-containing protein (AHRD V3.3 *** A0A1Q3BSN5_CEPFO)
6	39355727	SNP	0.8881	0.125	-0.7631	A	T	A/T	A/T	T/T	downstream_gene_variant	Solyc06g066460	Nuclear poly(A) polymerase 4 (AHRD V3.3 *-* A0A2G2ZBI7_CAPAN)
6	39684389	INDEL	0.8795	0.1238	-0.7557	ATTTTTTTTTTTTTTTTT	ATTTTTTTTTTTTTTTT	ATTTTTTTTTTTTTTTTT/ATTTTTTTTTTTTTTTTT	ATTTTTTTTTTTTTTTT/ATTTTTTTTTTTTTTTT	ATTTTTTTTTTTTTTTT/ATTTTTTTTTTTTTTTT	downstream_gene_variant	Solyc06g066857	Unknown protein
6	37675301	SNP	0.7222	0.2612	-0.754	A	G	A/G	A/G	G/G	upstream_gene_variant	Solyc06g063340	DUF1666 family protein (DUF1666) (AHRD V3.3 *** Q8L795_ARATH)
6	37675301	INDEL	0.7222	0.2612	-0.754	AGGGGGG	AGGGGGGG	AGGGGGGG/AGGGGGGG	AGGGGGG/AGGGGGG	AGGGGGG/AGGGGGG	upstream_gene_variant	Solyc06g063340	DUF1666 family protein (DUF1666) (AHRD V3.3 *** Q8L795_ARATH)
6	39848720	INDEL	0.9748	0.2209	-0.7539	T	TA	T/T	TA/TA	TA/TA	upstream_gene_variant	Solyc06g068120	DUF4050 family protein (AHRD V3.3 *** Q8L920_ARATH)
6	39798206	SNP	0.95	0.1967	-0.7533	G	A	G/G	G/A	A/A	upstream_gene_variant	Solyc06g068020	hypothetical protein (AHRD V3.3 *** AT1G15400.1)
6	39617939	SNP	0.8671	0.1145	-0.7526	A	T	A/T	T/T	T/T	intron_variant	Solyc06g066790	N-alpha-acetyltransferase 15, NatA auxiliary subunit-like (AHRD V3.3 *** A0A2I4GME8_9ROSI)
5	11929756	SNP	0.75	0	-0.75	G	A	G/A	A/A	A/A	intergenic_region	Solyc05g015735	Unknown protein	Solyc05g015750	SEPALLATA3
6	39745379	SNP	0.8839	0.1366	-0.7472	G	A	G/A	G/A	A/A	upstream_gene_variant	Solyc06g067920	Cytochrome c1 (AHRD V3.3 *** A0A200Q1S0_9MAGN)
6	40480823	INDEL	1	0.2535	-0.7465	GA	GATA	GA/GA	GA/GATA	GATA/GATA	upstream_gene_variant	Solyc06g069040	glutathione S-transferase T4
6	39617782	SNP	0.8594	0.115	-0.7443	G	A	G/A	A/A	A/A	intron_variant	Solyc06g066790	N-alpha-acetyltransferase 15, NatA auxiliary subunit-like (AHRD V3.3 *** A0A2I4GME8_9ROSI)
6	39912305	INDEL	0.9562	0.2143	-0.7419	CGTTTA	C	CGTTTA/CGTTTA	CGTTTA/C	C/C	intergenic_region	Solyc06g068220	Alpha/beta-Hydrolases superfamily protein (AHRD V3.3 *** Q8VZ57_ARATH)	Solyc06g068230	Tetratricopeptide repeat (TPR)-like superfamily protein (AHRD V3.3 *** A0A2U1MYN5_ARTAN)
6	39301640	SNP	0.8632	0.1304	-0.7327	T	C	T/C	T/C	C/C	intergenic_region	Solyc06g066360	RING/FYVE/PHD zinc finger superfamily protein (AHRD V3.3 *-* F4KE59_ARATH)	Solyc06g066370	WRKY transcription factor 31
6	39853463	SNP	0.8732	0.1429	-0.7304	T	C	T/C	T/C	C/C	intron_variant	Solyc06g068120	DUF4050 family protein (AHRD V3.3 *** Q8L920_ARATH)
6	39729529	SNP	0.9041	0.1739	-0.7302	G	A	G/G	G/A	A/A	downstream_gene_variant	Solyc06g067900	HCO3-transporter family (AHRD V3.3 *-* A0A2U1LER8_ARTAN)
6	39866533	INDEL	0.9416	0.2117	-0.7299	TAAAAAAAA	TAAAAAAAAA	TAAAAAAAA/TAAAAAAAA	TAAAAAAAAA/TAAAAAAAAA	TAAAAAAAAA/TAAAAAAAAA	upstream_gene_variant	Solyc06g068140	Methyl-CpG-binding domain-containing protein 11 (AHRD V3.3 *** A0A2G2ZBW5_CAPAN)
6	40402285	INDEL	0.8732	0.1452	-0.7281	CATATATATATATAT	CATATATATATAT	CATATATATATATAT/CATATATATATAT	CATATATATATATAT/CATATATATATAT	CATATATATATAT/CATATATATATAT	downstream_gene_variant	Solyc06g068940	Calcium-dependent lipid-binding (CaLB domain) family protein (AHRD V3.3 *** A0A2U1LMA8_ARTAN)
7	3630006	SNP	0.7273	0	-0.7273	C	T	C/T	T/T	T/T	intergenic_region	Solyc07g008677	Bifunctional nitrilase/nitrile hydratase NIT4B (AHRD V3.3 *-* A0A2G2VPR2_CAPBA)	Solyc07g008680	Sesquiterpene synthase (AHRD V3.3 *-* G8H5N3_SOLLC)
6	40016234	INDEL	0.9085	0.1818	-0.7266	GTTTTTTTTT	GTTTTTTTT	GTTTTTTTTT/GTTTTTTTTT	GTTTTTTTT/GTTTTTTTT	GTTTTTTTT/GTTTTTTTT	upstream_gene_variant	Solyc06g068410	Polynucleotidyl transferase, ribonuclease H-like superfamily protein (AHRD V3.3 *** F4HU15_ARATH)
6	39990948	INDEL	0.885	0.1585	-0.7264	ATTTTTTTTTTT	ATTTTTTTTTT	ATTTTTTTTTTT/ATTTTTTTTTTT	ATTTTTTTTTT/ATTTTTTTTTT	ATTTTTTTTTT/ATTTTTTTTTT	upstream_gene_variant	Solyc06g068370	Unknown protein
6	39990948	INDEL	0.885	0.1585	-0.7264	ATTTTTTTTTTT	ATTTTTTTTTT	ATTTTTTTTTTT/ATTTTTTTTTTT	ATTTTTTTTTT/ATTTTTTTTTT	ATTTTTTTTTT/ATTTTTTTTTT	upstream_gene_variant	Solyc06g068370	Unknown protein
6	40114499	SNP	0.8837	0.1586	-0.7251	T	C	T/T	T/C	C/C	upstream_gene_variant	Solyc06g068540	ATP-dependent DNA helicase (AHRD V3.3 *** Q9ZUI1_ARATH)
6	39424100	INDEL	0.913	0.1914	-0.7217	TC	T	TC/TC	TC/T	T/T	downstream_gene_variant	Solyc06g066530	DUF1677 domain-containing protein (AHRD V3.3 *** A0A1Q3DB84_CEPFO)
6	40005581	SNP	0.7986	0.0769	-0.7216	A	G	A/G	G/G	G/G	missense_variant	Solyc06g068390	Zinc finger protein 4 (AHRD V3.3 *** A0A2G3C958_CAPCH)
2	46853065	INDEL	1	0.2794	-0.7206	AG	AGG	AGG/AGG	AG/AGG	AG/AG	upstream_gene_variant	Solyc02g086030	Unknown protein
10	6642755	INDEL	0.7193	0	-0.7193	TAAA	TAA	TAAA/TAA	TAA/TAA	TAA/TAA	intergenic_region	Solyc10g018190	2-oxoglutarate (2OG) and Fe(II)-dependent oxygenase superfamily protein (AHRD V3.3 *** A0A2U1NR61_ARTAN)	Solyc10g018193	Unknown protein
6	39265804	INDEL	0.9009	0.1826	-0.7183	CTTTTTTTTTT	CTTTTTTTTTTT	CTTTTTTTTTTT/CTTTTTTTTTTT	CTTTTTTTTTT/CTTTTTTTTTT	CTTTTTTTTTT/CTTTTTTTTTT	upstream_gene_variant	Solyc06g066340	Homeodomain-like superfamily protein (AHRD V3.3 *-* A0A2U1QD82_ARTAN)
6	39909138	INDEL	0.869	0.1513	-0.7176	ATTTTTTTT	ATTTTTTT	ATTTTTTTT/ATTTTTTTT	ATTTTTTT/ATTTTTTT	ATTTTTTT/ATTTTTTT	intergenic_region	Solyc06g068220	Alpha/beta-Hydrolases superfamily protein (AHRD V3.3 *** Q8VZ57_ARATH)	Solyc06g068230	Tetratricopeptide repeat (TPR)-like superfamily protein (AHRD V3.3 *** A0A2U1MYN5_ARTAN)
6	39440124	INDEL	0.9352	0.2188	-0.7164	ATTTTTTTTTT	ATTTTTTTTTTT	ATTTTTTTTTT/ATTTTTTTTTT	ATTTTTTTTTTT/ATTTTTTTTTTT	ATTTTTTTTTTT/ATTTTTTTTTTT	upstream_gene_variant	Solyc06g066540	Ethylene-responsive transcription factor (AHRD V3.3 *-* A0A2G2XMU8_CAPBA)
6	39378447	SNP	0.831	0.1156	-0.7153	A	G	A/G	A/G	G/G	downstream_gene_variant	Solyc06g066490	Avr9/Cf-9 rapidly elicited protein 146 (AHRD V3.3 *** Q9FQZ6_TOBAC)
10	5489201	SNP	0.8571	0.1429	-0.7143	G	A	G/A	G/A	A/A	intergenic_region	Solyc10g017650	Phospholipase D (AHRD V3.3 *** Q9AWB6_SOLLC)	Solyc10g017680	F-box protein (AHRD V3.3 *** A0A2K3P6V3_TRIPR)
6	40176090	INDEL	0.886	0.1719	-0.7141	GAAAAAAAAA	GAAAAAAAAAA	GAAAAAAAAA/GAAAAAAAAA	GAAAAAAAAAA/GAAAAAAAAAA	GAAAAAAAAAA/GAAAAAAAAAA	upstream_gene_variant	Solyc06g068620	elongation factor (AHRD V3.3 *-* AT5G43150.1)
8	53878406	SNP	0.8333	0.12	-0.7133	C	T	C/T	C/T	T/T	intergenic_region	Solyc08g066900	Phosphorylase superfamily protein (AHRD V3.3 *-* A0A2U1QDE8_ARTAN)	Solyc08g066910	Unknown protein
6	40811616	SNP	0.8868	0.1739	-0.7129	T	G	T/G	T/G	G/G	intron_variant	Solyc06g069430	FRUITFULL-like MADS-box 1
6	40066591	SNP	0.8418	0.1299	-0.7118	G	C	G/C	G/C	C/C	upstream_gene_variant	Solyc06g068460	WRKY transcription factor 40
6	39537921	INDEL	0.8444	0.1333	-0.7111	ATTTTTTTTTTT	ATTTTTTTTTT	ATTTTTTTTTTT/ATTTTTTTTTTT	ATTTTTTTTTT/ATTTTTTTTTT	ATTTTTTTTTT/ATTTTTTTTTT	upstream_gene_variant	Solyc06g066680	Mitochondrial carrier protein (AHRD V3.3 *** A0A200PP03_9MAGN)
6	39954007	INDEL	0.8537	0.1429	-0.7108	TAAAAAAAAAAA	TAAAAAAAAAA	TAAAAAAAAAAA/TAAAAAAAAAAA	TAAAAAAAAAA/TAAAAAAAAAA	TAAAAAAAAAA/TAAAAAAAAAA	upstream_gene_variant	Solyc06g068295	Unknown protein
6	39612427	SNP	0.8851	0.1759	-0.7092	A	G	A/A	A/G	G/G	intron_variant	Solyc06g066790	N-alpha-acetyltransferase 15, NatA auxiliary subunit-like (AHRD V3.3 *** A0A2I4GME8_9ROSI)
6	40003521	SNP	0.865	0.156	-0.709	C	A	C/A	C/A	A/A	upstream_gene_variant	Solyc06g068380	PPPDE thiol peptidase family protein (AHRD V3.3 *-* O49393_ARATH)
6	39612318	INDEL	0.9053	0.1982	-0.7071	GTTTTTTT	GTTTTTT	GTTTTTTT/GTTTTTTT	GTTTTTT/GTTTTTT	GTTTTTT/GTTTTTT	intron_variant	Solyc06g066790	N-alpha-acetyltransferase 15, NatA auxiliary subunit-like (AHRD V3.3 *** A0A2I4GME8_9ROSI)
6	39783801	INDEL	0.8909	0.184	-0.7069	AA	AATGA	AA/AATGA	AA/AATGA	AATGA/AATGA	upstream_gene_variant	Solyc06g067990	Lys-63-specific deubiquitinase BRCC36 (AHRD V3.3 *** A0A2G3C915_CAPCH)
6	39619772	INDEL	0.8865	0.18	-0.7065	GTATATATATATAT	GTATATATATAT	GTATATATATATAT/GTATATATATAT	GTATATATATATAT/GTATATATATAT	GTATATATATAT/GTATATATATAT	downstream_gene_variant	Solyc06g066790	N-alpha-acetyltransferase 15, NatA auxiliary subunit-like (AHRD V3.3 *** A0A2I4GME8_9ROSI)
6	39617719	INDEL	0.8667	0.1622	-0.7045	TCACC	TCACCACC	TCACC/TCACCACC	TCACC/TCACCACC	TCACCACC/TCACCACC	intron_variant	Solyc06g066790	N-alpha-acetyltransferase 15, NatA auxiliary subunit-like (AHRD V3.3 *** A0A2I4GME8_9ROSI)
6	39617719	INDEL	0.8667	0.1622	-0.7045	TCACC	TCACCACC	TCACC/TCACCACC	TCACC/TCACCACC	TCACCACC/TCACCACC	intron_variant	Solyc06g066790	N-alpha-acetyltransferase 15, NatA auxiliary subunit-like (AHRD V3.3 *** A0A2I4GME8_9ROSI)
6	39617719	INDEL	0.8667	0.1622	-0.7045	TCACC	TCACCACC	TCACC/TCACCACC	TCACC/TCACCACC	TCACCACC/TCACCACC	intron_variant	Solyc06g066790	N-alpha-acetyltransferase 15, NatA auxiliary subunit-like (AHRD V3.3 *** A0A2I4GME8_9ROSI)
6	39748970	SNP	0.854	0.1512	-0.7029	G	A	G/A	G/A	A/A	downstream_gene_variant	Solyc06g067930	Cytochrome P450 (AHRD V3.3 *** A0A200PQL3_9MAGN)
6	40138845	SNP	0.8503	0.1486	-0.7017	A	T	A/T	A/T	T/T	upstream_gene_variant	Solyc06g068580	NAC domain-containing protein (AHRD V3.3 *-* A0A2K3MZH6_TRIPR)
6	40444974	SNP	0.8723	0.1707	-0.7016	A	G	A/G	A/G	G/G	upstream_gene_variant	Solyc06g069000	GPI-anchored protein (AHRD V3.3 *** AT3G18050.1)
5	58962100	SNP	0.7	0	-0.7	G	A	G/A	A/A	A/A	intergenic_region	Solyc05g048860	DEAD-box ATP-dependent RNA helicase 8 (AHRD V3.3 *-* A0A2G3BT19_CAPCH)	Solyc05g049860	Two-component response regulator (AHRD V3.3 *-* A0A2K3PN47_TRIPR)
6	39592140	INDEL	0.8896	0.1899	-0.6996	TC	T	TC/TC	TC/T	T/T	upstream_gene_variant	Solyc06g066770	F-box/kelch-repeat protein (AHRD V3.3 *** A0A1J3DG12_NOCCA)
6	40832322	INDEL	0.9357	0.2378	-0.6979	GTTTTT	GTTTT	GTTTTT/GTTTTT	GTTTTT/GTTTT	GTTTT/GTTTT	upstream_gene_variant	Solyc06g069450	Haloacid dehalogenase-like hydrolase (HAD) superfamily protein (AHRD V3.3 *-* A0A1I9LMI0_ARATH)
6	40100961	SNP	0.8836	0.1864	-0.6971	A	G	A/G	A/G	G/G	upstream_gene_variant	Solyc06g068510	MAP kinase kinase kinase 38
6	39337225	INDEL	0.8688	0.1718	-0.697	ATTTTTTTT	ATTTTTTTTT	ATTTTTTTT/ATTTTTTTT	ATTTTTTTTT/ATTTTTTTTT	ATTTTTTTTT/ATTTTTTTTT	downstream_gene_variant	Solyc06g066430	SUN-like protein 18
3	61559888	INDEL	0.9111	0.2143	-0.6968	ATTT	ATTTT	ATTT/ATTT	ATTTT/ATTTT	ATTTT/ATTTT	downstream_gene_variant	Solyc03g118150	Sec14p-like phosphatidylinositol transfer family protein (AHRD V3.3 *** A0A2U1PFN3_ARTAN)
6	39515367	SNP	0.8304	0.1338	-0.6966	G	A	G/A	G/A	A/A	upstream_gene_variant	Solyc06g066640	Photosystem I reaction center subunit VI, chloroplastic (AHRD V3.3 *** A0A2G2WLH8_CAPBA)
6	39440086	SNP	0.8313	0.1348	-0.6965	C	T	C/T	C/T	T/T	upstream_gene_variant	Solyc06g066540	Ethylene-responsive transcription factor (AHRD V3.3 *-* A0A2G2XMU8_CAPBA)
6	39798226	INDEL	0.9677	0.2727	-0.695	TAAA	TAAAA	TAAA/TAAA	TAAA/TAAAA	TAAAA/TAAAA	upstream_gene_variant	Solyc06g068020	hypothetical protein (AHRD V3.3 *** AT1G15400.1)
6	39798437	INDEL	0.8187	0.1242	-0.6945	ATT	AT	ATT/AT	ATT/AT	AT/AT	upstream_gene_variant	Solyc06g068020	hypothetical protein (AHRD V3.3 *** AT1G15400.1)
6	46275216	SNP	0.8626	0.1681	-0.6945	C	T	C/T	C/T	T/T	upstream_gene_variant	Solyc06g083170	bHLH transcription factor 049
12	64677838	INDEL	1	0.3056	-0.6944	AA	AATA	AATA/AATA	AA/AATA	AA/AA	upstream_gene_variant	Solyc12g096090	Cadmium-induced protein AS8 (AHRD V3.3 *** A0A2G2YAB2_CAPAN)
6	40209312	SNP	0.92	0.2258	-0.6942	T	G	T/T	T/G	G/G	upstream_gene_variant	Solyc06g068670	ACT domain-containing protein (AHRD V3.3 *** A0A2U1QDU0_ARTAN)
6	39514329	SNP	0.8288	0.1348	-0.694	C	T	C/T	C/T	T/T	upstream_gene_variant	Solyc06g066640	Photosystem I reaction center subunit VI, chloroplastic (AHRD V3.3 *** A0A2G2WLH8_CAPBA)
6	39775603	SNP	0.8516	0.1582	-0.6934	T	A	T/A	T/A	A/A	downstream_gene_variant	Solyc06g067980	repressed By RIM101 protein 1 (AHRD V3.3 --* XP_011091441.1)
9	65043974	INDEL	0.7581	0.0647	-0.6933	T	TTA	T/TTA	T/T	T/T	upstream_gene_variant	Solyc09g083280	auxin-regulated IAA1
6	40919443	SNP	0.8788	0.1858	-0.6929	C	T	C/T	C/T	T/T	upstream_gene_variant	Solyc06g069520	Protein Asterix (AHRD V3.3 *** A0A2G2WM88_CAPBA)
6	39377884	INDEL	0.8693	0.1765	-0.6928	TA	TAA	TA/TA	TA/TAA	TAA/TAA	downstream_gene_variant	Solyc06g066490	Avr9/Cf-9 rapidly elicited protein 146 (AHRD V3.3 *** Q9FQZ6_TOBAC)
6	40240505	SNP	0.9091	0.2164	-0.6927	A	G	A/A	A/G	G/G	upstream_gene_variant	Solyc06g068720	Mitochondrial substrate carrier family protein (AHRD V3.3 *** F4KBU1_ARATH)
6	40241398	SNP	0.9122	0.2195	-0.6926	G	A	G/G	G/A	A/A	upstream_gene_variant	Solyc06g068720	Mitochondrial substrate carrier family protein (AHRD V3.3 *** F4KBU1_ARATH)
6	39636913	SNP	0.9326	0.24	-0.6926	A	G	A/A	A/G	G/G	upstream_gene_variant	Solyc06g066810	Katanin p60 ATPase-containing subunit A1 (AHRD V3.3 *** A0A1U8HDY3_CAPAN)
4	21005733	SNP	0.6923	0	-0.6923	C	T	C/T	T/T	T/T	intergenic_region	Solyc04g025610	Unknown protein	Solyc04g025590	Disease resistance protein (TIR-NBS-LRR class) (AHRD V3.3 *-* A0A2K3MNP1_TRIPR)
6	39327988	SNP	0.8373	0.1457	-0.6917	G	A	G/A	G/A	A/A	upstream_gene_variant	Solyc06g066420	Oxidative stress 3 (AHRD V3.3 *-* A0A2K3PRT1_TRIPR)
10	14162874	INDEL	0.702	0.0103	-0.6917	GAAAAAAAAA	GAAAAAAAA	GAAAAAAAAA/GAAAAAAAAA	GAAAAAAAA/GAAAAAAAA	GAAAAAAAA/GAAAAAAAA	intergenic_region	Solyc10g024470	Chromo domain protein LHP1 (AHRD V3.3 *-* A0A2G3DIP3_CAPCH)	Solyc10g024480	Putative membrane lipoprotein (AHRD V3.3 *** AT5G17590.1)
6	39241071	INDEL	0.8841	0.1926	-0.6915	TAAAAAAA	TAAAAAA	TAAAAAAA/TAAAAAAA	TAAAAAA/TAAAAAA	TAAAAAA/TAAAAAA	upstream_gene_variant	Solyc06g066310	Phosphomevalonate kinase (AHRD V3.3 *** A0A2L0V4K1_9APIA)
6	39425243	INDEL	0.8723	0.1818	-0.6905	AAATAATAATAATAATAATAATAATAA	AAATAATAATAATAATAATAATAATAATAATAATAA	AAATAATAATAATAATAATAATAATAA/AAATAATAATAATAATAATAATAATAATAATAATAA	AAATAATAATAATAATAATAATAATAA/AAATAATAATAATAATAATAATAATAATAATAATAA	AAATAATAATAATAATAATAATAATAATAATAATAA/AAATAATAATAATAATAATAATAATAATAATAATAA	downstream_gene_variant	Solyc06g066530	DUF1677 domain-containing protein (AHRD V3.3 *** A0A1Q3DB84_CEPFO)
6	39620165	INDEL	0.8611	0.1709	-0.6902	GATATATATATATATATATATATA	GATATATATATATATATATATATATA	GATATATATATATATATATATATA/GATATATATATATATATATATATATA	GATATATATATATATATATATATA/GATATATATATATATATATATATATA	GATATATATATATATATATATATATA/GATATATATATATATATATATATATA	upstream_gene_variant	Solyc06g066800	Nucleotide-diphospho-sugar transferases superfamily protein (AHRD V3.3 *** AT1G64980.3)
6	39295139	SNP	0.8424	0.1532	-0.6892	G	A	G/A	G/A	A/A	downstream_gene_variant	Solyc06g066345	Retrovirus-related Pol polyprotein from transposon TNT 1-94 (AHRD V3.3 *-* A0A2K3LWA1_TRIPR)
6	40106490	SNP	0.8243	0.1361	-0.6883	G	A	G/A	G/A	A/A	upstream_gene_variant	Solyc06g068530	Unknown protein
6	40196254	INDEL	0.8857	0.1975	-0.6882	AT	A	AT/AT	AT/A	A/A	5_prime_UTR_variant	Solyc06g068650	4-coumarate:CoA ligase (AHRD V3.3 *** Q42879_LITER)
6	40419613	SNP	0.9051	0.2174	-0.6877	A	T	A/A	A/T	T/T	downstream_gene_variant	Solyc06g068960	Calcium-binding allergen Ole e 8 (AHRD V3.3 *** A0A2G2WLM3_CAPBA)
6	39446533	SNP	0.8111	0.1241	-0.687	T	A	T/A	T/A	A/A	3_prime_UTR_variant	Solyc06g066550	LETM1-like protein (AHRD V3.3 *** A0A2U1PU88_ARTAN)
6	37517452	INDEL	0.9012	0.2143	-0.6869	ACCCCCC	ACCCCC	ACCCCCC/ACCCCCC	ACCCCC/ACCCCC	ACCCCC/ACCCCC	upstream_gene_variant	Solyc06g063110	RING/U-box superfamily protein (AHRD V3.3 *** A0A2U1LDD8_ARTAN)
6	39732923	INDEL	0.9054	0.2188	-0.6867	CT	C	CT/CT	CT/C	C/C	upstream_gene_variant	Solyc06g067910	DUF642 domain-containing protein (AHRD V3.3 *** A0A1Q3BMB3_CEPFO)
6	39746861	INDEL	0.8261	0.1397	-0.6864	TT	TTGT	TT/TT	TTGT/TTGT	TTGT/TTGT	upstream_gene_variant	Solyc06g067940	Cytochrome c oxidase subunit 5b-1, mitochondrial (AHRD V3.3 *** A0A2G3C921_CAPCH)
6	39854972	INDEL	0.8667	0.1803	-0.6863	ATTTTTTTTT	ATTTTTTTTTT	ATTTTTTTTT/ATTTTTTTTT	ATTTTTTTTTT/ATTTTTTTTTT	ATTTTTTTTTT/ATTTTTTTTTT	intron_variant	Solyc06g068120	DUF4050 family protein (AHRD V3.3 *** Q8L920_ARATH)
6	40231255	SNP	0.9038	0.2176	-0.6862	A	G	A/A	A/G	G/G	3_prime_UTR_variant	Solyc06g068720	Mitochondrial substrate carrier family protein (AHRD V3.3 *** F4KBU1_ARATH)
6	38389148	INDEL	0.8523	0.1667	-0.6856	ACATAAAAT	A	ACATAAAAT/A	ACATAAAAT/A	A/A	intergenic_region	Solyc06g065330	Receptor-like proteiny region, transmembrane domain-and RING domain-containing protein 2 (AHRD V3.3 *** A0A2G2WKE0_CAPBA)	Solyc06g150127	Unknown protein
6	40163287	SNP	0.859	0.1733	-0.6856	G	A	G/A	G/A	A/A	downstream_gene_variant	Solyc06g068605	Unknown protein
6	39375646	INDEL	0.859	0.1739	-0.6851	TAAAAA	TAAAAAA	TAAAAA/TAAAAA	TAAAAAA/TAAAAAA	TAAAAAA/TAAAAAA	upstream_gene_variant	Solyc06g066480	Unknown protein
6	39842180	SNP	0.8571	0.1722	-0.685	G	A	G/A	G/A	A/A	upstream_gene_variant	Solyc06g068100	BTB/POZ domain-containing protein (AHRD V3.3 *-* A0A2G2WL18_CAPBA)
6	40007631	INDEL	0.8986	0.2137	-0.6849	TAAAAAAAAA	TAAAAAAAAAA	TAAAAAAAAA/TAAAAAAAAA	TAAAAAAAAAA/TAAAAAAAAAA	TAAAAAAAAAA/TAAAAAAAAAA	upstream_gene_variant	Solyc06g068390	Zinc finger protein 4 (AHRD V3.3 *** A0A2G3C958_CAPCH)
6	40556701	INDEL	0.8603	0.1754	-0.6849	CTTTTTTTTT	CTTTTTTTT	CTTTTTTTTT/CTTTTTTTTT	CTTTTTTTT/CTTTTTTTT	CTTTTTTTT/CTTTTTTTT	intergenic_region	Solyc06g069135	Ribosomal RNA small subunit methyltransferase NEP1 (AHRD V3.3 *-* A0A2G2YY18_CAPAN)	Solyc06g069150	hypothetical protein (AHRD V3.3 *** AT1G13360.1)
6	40522782	SNP	0.8527	0.1679	-0.6848	A	T	A/T	A/T	T/T	intron_variant	Solyc06g069100	NAC domain (AHRD V3.3 *-* A0A200Q3F5_9MAGN)
6	39516467	INDEL	0.854	0.1694	-0.6847	CTT	CTTT	CTT/CTT	CTT/CTTT	CTTT/CTTT	downstream_gene_variant	Solyc06g066630	MBOAT (Membrane bound O-acyl transferase) family protein (AHRD V3.3 *** A0A2U1LYZ9_ARTAN)
6	39598059	SNP	0.856	0.1717	-0.6843	G	A	G/A	G/A	A/A	synonymous_variant	Solyc06g066780	DNA repair protein XRCC1 (AHRD V3.3 *** A0A2G2VAW6_CAPBA)
6	40439285	SNP	0.9017	0.2176	-0.6841	T	C	T/T	T/C	C/C	upstream_gene_variant	Solyc06g068990	Mitogen-activated protein kinase (AHRD V3.3 *** A0A2G2WLN1_CAPBA)
6	39631905	SNP	0.8194	0.1353	-0.6841	A	C	A/C	A/C	C/C	missense_variant	Solyc06g066810	Katanin p60 ATPase-containing subunit A1 (AHRD V3.3 *** A0A1U8HDY3_CAPAN)
6	38057967	INDEL	0.9485	0.2645	-0.684	ACCCCC	ACCCC	ACCCCC/ACCCCC	ACCCCC/ACCCC	ACCCC/ACCCC	intergenic_region	Solyc06g064830	WD-40 repeat protein AY032884	Solyc06g064840	AGAMOUS-like MADS-box transcription factor (AHRD V3.3 *** K7WPA8_NARBU)
6	40499309	INDEL	0.9028	0.2192	-0.6836	TAAAAAA	TAAAAAAA	TAAAAAA/TAAAAAA	TAAAAAAA/TAAAAAAA	TAAAAAAA/TAAAAAAA	upstream_gene_variant	Solyc06g069070	Bifunctional inhibitor/lipid-transfer protein/seed storage 2S albumin superfamily protein (AHRD V3.3 *** A0A1I9LP30_ARATH)
6	39870186	SNP	0.8366	0.1533	-0.6833	T	A	T/A	T/A	A/A	upstream_gene_variant	Solyc06g068140	Methyl-CpG-binding domain-containing protein 11 (AHRD V3.3 *** A0A2G2ZBW5_CAPAN)
6	40134055	SNP	0.8243	0.141	-0.6833	C	T	C/T	C/T	T/T	upstream_gene_variant	Solyc06g068560	Major facilitator superfamily protein (AHRD V3.3 *** A0A1P8AUY7_ARATH)
6	39378359	INDEL	0.8349	0.1518	-0.6831	TAGAGAGAGAGA	TAGAGAGAGAGAGA	TAGAGAGAGAGA/TAGAGAGAGAGAGA	TAGAGAGAGAGA/TAGAGAGAGAGAGA	TAGAGAGAGAGAGA/TAGAGAGAGAGAGA	downstream_gene_variant	Solyc06g066490	Avr9/Cf-9 rapidly elicited protein 146 (AHRD V3.3 *** Q9FQZ6_TOBAC)
6	39317592	SNP	0.8403	0.1572	-0.683	C	T	C/T	C/T	T/T	downstream_gene_variant	Solyc06g066370	WRKY transcription factor 31
6	40480820	INDEL	1	0.3175	-0.6825	AG	AGTG	AG/AG	AG/AGTG	AGTG/AGTG	upstream_gene_variant	Solyc06g069040	glutathione S-transferase T4
6	40480820	INDEL	1	0.3175	-0.6825	AG	AGTG	AG/AG	AG/AGTG	AGTG/AGTG	upstream_gene_variant	Solyc06g069040	glutathione S-transferase T4
6	40103738	SNP	0.8929	0.2117	-0.6812	C	T	C/C	C/T	T/T	upstream_gene_variant	Solyc06g068510	MAP kinase kinase kinase 38
6	39795809	SNP	0.8986	0.2174	-0.6812	G	A	G/G	G/A	A/A	upstream_gene_variant	Solyc06g068020	hypothetical protein (AHRD V3.3 *** AT1G15400.1)
6	39859018	INDEL	0.8194	0.1386	-0.6809	TAAAAA	TAAAA	TAAAAA/TAAAAA	TAAAA/TAAAA	TAAAA/TAAAA	downstream_gene_variant	Solyc06g068120	DUF4050 family protein (AHRD V3.3 *** Q8L920_ARATH)
6	39868178	SNP	0.8457	0.1656	-0.6802	G	T	G/T	G/T	T/T	upstream_gene_variant	Solyc06g068140	Methyl-CpG-binding domain-containing protein 11 (AHRD V3.3 *** A0A2G2ZBW5_CAPAN)
6	39617721	INDEL	0.9145	0.2346	-0.68	ACCCCCC	ACCACCCCCCC	ACCCCCC/ACCCCCC	ACCCCCC/ACCACCCCCCC	ACCACCCCCCC/ACCACCCCCCC	intron_variant	Solyc06g066790	N-alpha-acetyltransferase 15, NatA auxiliary subunit-like (AHRD V3.3 *** A0A2I4GME8_9ROSI)
6	39617721	INDEL	0.9145	0.2346	-0.68	ACCCCCC	ACCACCCCCCC	ACCCCCC/ACCCCCC	ACCCCCC/ACCACCCCCCC	ACCACCCCCCC/ACCACCCCCCC	intron_variant	Solyc06g066790	N-alpha-acetyltransferase 15, NatA auxiliary subunit-like (AHRD V3.3 *** A0A2I4GME8_9ROSI)
6	39522511	SNP	0.8716	0.1927	-0.679	G	A	G/A	G/A	A/A	3_prime_UTR_variant	Solyc06g066660	Ribosomal protein L37 (AHRD V3.3 *** A0A2G2VAP4_CAPBA)
6	40415645	SNP	0.9048	0.2258	-0.679	A	G	A/A	A/G	G/G	upstream_gene_variant	Solyc06g068960	Calcium-binding allergen Ole e 8 (AHRD V3.3 *** A0A2G2WLM3_CAPBA)
6	39636974	SNP	0.9106	0.2317	-0.6789	A	G	A/A	A/G	G/G	upstream_gene_variant	Solyc06g066810	Katanin p60 ATPase-containing subunit A1 (AHRD V3.3 *** A0A1U8HDY3_CAPAN)
6	39746863	SNP	0.8156	0.1374	-0.6782	T	A	T/A	T/A	A/A	upstream_gene_variant	Solyc06g067940	Cytochrome c oxidase subunit 5b-1, mitochondrial (AHRD V3.3 *** A0A2G3C921_CAPCH)
6	39532113	SNP	0.8208	0.1429	-0.678	T	G	T/G	T/G	G/G	3_prime_UTR_variant	Solyc06g066670	RNA helicase DEAH-box20
6	39856040	INDEL	0.8652	0.1879	-0.6774	CAGGTAGGTAG	CAGGTAG	CAGGTAGGTAG/CAGGTAG	CAGGTAGGTAG/CAGGTAG	CAGGTAG/CAGGTAG	intron_variant	Solyc06g068120	DUF4050 family protein (AHRD V3.3 *** Q8L920_ARATH)
6	39856040	INDEL	0.8652	0.1879	-0.6774	CAGGTAGGTAG	CAGGTAG	CAGGTAGGTAG/CAGGTAG	CAGGTAGGTAG/CAGGTAG	CAGGTAG/CAGGTAG	intron_variant	Solyc06g068120	DUF4050 family protein (AHRD V3.3 *** Q8L920_ARATH)
6	39374366	SNP	0.8	0.1231	-0.6769	T	A	T/A	T/A	A/A	upstream_gene_variant	Solyc06g066475	Receptor-like protein kinase (AHRD V3.3 *-* A0A2G3D1E5_CAPCH)
6	39844152	SNP	0.8643	0.1875	-0.6768	T	G	T/G	T/G	G/G	upstream_gene_variant	Solyc06g068110	cytochrome P450 family protein (AHRD V3.3 *** AT3G15760.1)
6	39424102	SNP	0.8667	0.1902	-0.6765	A	T	A/T	A/T	T/T	downstream_gene_variant	Solyc06g066530	DUF1677 domain-containing protein (AHRD V3.3 *** A0A1Q3DB84_CEPFO)
6	39907610	SNP	0.8623	0.186	-0.6762	C	T	C/T	C/T	T/T	downstream_gene_variant	Solyc06g068220	Alpha/beta-Hydrolases superfamily protein (AHRD V3.3 *** Q8VZ57_ARATH)
6	40890554	SNP	0.871	0.1948	-0.6762	A	G	A/G	A/G	G/G	downstream_gene_variant	Solyc06g069480	Helicase (AHRD V3.3 *** A0A200R859_9MAGN)
6	40240711	INDEL	0.9778	0.3016	-0.6762	GTTT	GTT	GTTT/GTTT	GTTT/GTT	GTT/GTT	upstream_gene_variant	Solyc06g068720	Mitochondrial substrate carrier family protein (AHRD V3.3 *** F4KBU1_ARATH)
6	40749737	SNP	0.8403	0.1644	-0.6759	A	T	A/T	A/T	T/T	upstream_gene_variant	Solyc06g069370	bHLH transcription factor 046
6	39383931	SNP	0.8319	0.156	-0.6759	C	T	C/T	C/T	T/T	upstream_gene_variant	Solyc06g066500	Avr9/Cf-9 rapidly elicited protein 146 (AHRD V3.3 *** Q9FQZ6_TOBAC)
6	39555972	INDEL	0.8362	0.1603	-0.6759	AATATATATATATATATATAT	AATATATATATATATATAT	AATATATATATATATATATAT/AATATATATATATATATAT	AATATATATATATATATATAT/AATATATATATATATATAT	AATATATATATATATATAT/AATATATATATATATATAT	upstream_gene_variant	Solyc06g066730	Coatomer subunit beta' (AHRD V3.3 *** A0A2U1PZP9_ARTAN)
6	39933409	SNP	0.8342	0.1588	-0.6754	G	C	G/C	G/C	C/C	upstream_gene_variant	Solyc06g068240	Pyrophosphate-energized vacuolar membrane proton pump (AHRD V3.3 *** A0A2G3C949_CAPCH)
6	39859300	SNP	0.8874	0.2121	-0.6753	T	A	T/T	T/A	A/A	downstream_gene_variant	Solyc06g068120	DUF4050 family protein (AHRD V3.3 *** Q8L920_ARATH)
6	39427549	SNP	0.9478	0.2727	-0.675	A	T	A/A	A/T	T/T	intergenic_region	Solyc06g066530	DUF1677 domain-containing protein (AHRD V3.3 *** A0A1Q3DB84_CEPFO)	Solyc06g066540	Ethylene-responsive transcription factor (AHRD V3.3 *-* A0A2G2XMU8_CAPBA)
6	39372043	SNP	0.8436	0.1688	-0.6748	G	C	G/C	G/C	C/C	upstream_gene_variant	Solyc06g066475	Receptor-like protein kinase (AHRD V3.3 *-* A0A2G3D1E5_CAPCH)
6	40049940	SNP	0.8451	0.1709	-0.6742	T	C	T/C	T/C	C/C	downstream_gene_variant	Solyc06g068450	Non-specific serine/threonine protein kinase (AHRD V3.3 *** A0A2G2WLA4_CAPBA)
6	39602418	SNP	0.8456	0.1716	-0.674	T	C	T/C	T/C	C/C	downstream_gene_variant	Solyc06g066780	DNA repair protein XRCC1 (AHRD V3.3 *** A0A2G2VAW6_CAPBA)
6	39540750	INDEL	0.8194	0.1457	-0.6737	CTTTT	CTTTTT	CTTTT/CTTTT	CTTTTT/CTTTTT	CTTTTT/CTTTTT	upstream_gene_variant	Solyc06g066680	Mitochondrial carrier protein (AHRD V3.3 *** A0A200PP03_9MAGN)
6	39973146	INDEL	0.8692	0.1955	-0.6737	ATTTTTTT	ATTTTTTTT	ATTTTTTT/ATTTTTTT	ATTTTTTTT/ATTTTTTTT	ATTTTTTTT/ATTTTTTTT	upstream_gene_variant	Solyc06g068340	DUF247 domain-containing protein (AHRD V3.3 *** A0A1Q3BSN5_CEPFO)
6	40221779	SNP	0.8511	0.1774	-0.6736	G	A	G/A	G/A	A/A	5_prime_UTR_variant	Solyc06g068690	Amidase family protein (AHRD V3.3 *-* AT5G07360.3)
6	39880239	INDEL	0.8153	0.1418	-0.6735	GACACACAC	GACACAC	GACACACAC/GACACAC	GACACACAC/GACACAC	GACACAC/GACACAC	upstream_gene_variant	Solyc06g068160	SNF4
6	39617723	INDEL	0.8929	0.2198	-0.6731	C	CACA	C/C	C/CACA	CACA/CACA	intron_variant	Solyc06g066790	N-alpha-acetyltransferase 15, NatA auxiliary subunit-like (AHRD V3.3 *** A0A2I4GME8_9ROSI)
2	37642033	INDEL	0.9231	0.25	-0.6731	CTTTTTTTTTTT	CTTTTTTTT	CTTTTTTTT/CTTTTTTTT	CTTTTTTTTTTT/CTTTTTTTT	CTTTTTTTTTTT/CTTTTTTTTTTT	upstream_gene_variant	Solyc02g069800	Alpha/beta-Hydrolases superfamily protein (AHRD V3.3 *** A0A2U1PVQ0_ARTAN)
6	39213519	INDEL	0.8829	0.2101	-0.6728	TAAAAAAAAAAAA	TAAAAAAAAAAA	TAAAAAAAAAAAA/TAAAAAAAAAAAA	TAAAAAAAAAAA/TAAAAAAAAAAA	TAAAAAAAAAAA/TAAAAAAAAAAA	downstream_gene_variant	Solyc06g084820	Cytochrome P450 (AHRD V3.3 *** A0A200PMP4_9MAGN)
6	39213519	INDEL	0.8829	0.2101	-0.6728	TAAAAAAAAAAAA	TAAAAAAAAAAA	TAAAAAAAAAAAA/TAAAAAAAAAAAA	TAAAAAAAAAAA/TAAAAAAAAAAA	TAAAAAAAAAAA/TAAAAAAAAAAA	downstream_gene_variant	Solyc06g084820	Cytochrome P450 (AHRD V3.3 *** A0A200PMP4_9MAGN)
6	40006580	SNP	0.8606	0.1879	-0.6727	C	T	C/T	C/T	T/T	upstream_gene_variant	Solyc06g068390	Zinc finger protein 4 (AHRD V3.3 *** A0A2G3C958_CAPCH)
6	39510651	SNP	0.84	0.168	-0.672	A	G	A/G	A/G	G/G	upstream_gene_variant	Solyc06g066620	Protein CURVATURE THYLAKOID 1C, chloroplastic (AHRD V3.3 *** A0A2G2WLI3_CAPBA)
6	40003460	INDEL	0.8599	0.188	-0.6718	GGATTGAATTGAAATAGATTGAATTGAAATAG	GGATTGAATTGAAATAG	GGATTGAATTGAAATAGATTGAATTGAAATAG/GGATTGAATTGAAATAG	GGATTGAATTGAAATAGATTGAATTGAAATAG/GGATTGAATTGAAATAG	GGATTGAATTGAAATAG/GGATTGAATTGAAATAG	upstream_gene_variant	Solyc06g068380	PPPDE thiol peptidase family protein (AHRD V3.3 *-* O49393_ARATH)
6	39612328	SNP	0.8771	0.2054	-0.6717	C	T	C/C	C/T	T/T	intron_variant	Solyc06g066790	N-alpha-acetyltransferase 15, NatA auxiliary subunit-like (AHRD V3.3 *** A0A2I4GME8_9ROSI)
6	39866542	SNP	0.8957	0.2252	-0.6705	T	A	T/T	T/A	A/A	upstream_gene_variant	Solyc06g068140	Methyl-CpG-binding domain-containing protein 11 (AHRD V3.3 *** A0A2G2ZBW5_CAPAN)
6	39537946	SNP	0.8025	0.1321	-0.6704	C	T	C/T	C/T	T/T	upstream_gene_variant	Solyc06g066680	Mitochondrial carrier protein (AHRD V3.3 *** A0A200PP03_9MAGN)
6	40417261	INDEL	0.9845	0.314	-0.6704	ATTTTGTACGTAGAT	A	ATTTTGTACGTAGAT/ATTTTGTACGTAGAT	ATTTTGTACGTAGAT/A	A/A	downstream_gene_variant	Solyc06g068950	Phosphoethanolamine N-methyltransferase (AHRD V3.3 *** A0A2G2WLK0_CAPBA)
11	25699590	INDEL	0.75	0.08	-0.67	ATA	ATATTA	ATA/ATATTA	ATATTA/ATATTA	ATATTA/ATATTA	intergenic_region	Solyc11g033280	ATP-dependent RNA helicase (AHRD V3.3 *** U9T5U8_RHIID)	Solyc11g033281	Unknown protein
6	39848111	SNP	0.7976	0.1278	-0.6698	G	C	G/C	G/C	C/C	missense_variant	Solyc06g068110	cytochrome P450 family protein (AHRD V3.3 *** AT3G15760.1)
6	39604271	SNP	0.8397	0.1704	-0.6693	T	C	T/C	T/C	C/C	downstream_gene_variant	Solyc06g066780	DNA repair protein XRCC1 (AHRD V3.3 *** A0A2G2VAW6_CAPBA)
10	48815413	INDEL	0.9882	0.3194	-0.6688	CAAAAAAAAAAA	CAAAAAAAAAAAA	CAAAAAAAAAAAA/CAAAAAAAAAAAA	CAAAAAAAAAAA/CAAAAAAAAAAA	CAAAAAAAAAAA/CAAAAAAAAAAA	intergenic_region	Solyc10g050490	Unknown protein	Solyc10g050500	Crooked neck-like protein 1 (AHRD V3.3 *-* A0A2G2Y8B4_CAPAN)
6	39839728	SNP	0.8563	0.1882	-0.6681	A	G	A/G	A/G	G/G	upstream_gene_variant	Solyc06g068100	BTB/POZ domain-containing protein (AHRD V3.3 *-* A0A2G2WL18_CAPBA)
6	40791313	SNP	0.8704	0.2024	-0.668	T	C	T/C	T/C	C/C	upstream_gene_variant	Solyc06g069390	D-aminoacyl-tRNA deacylase (AHRD V3.3 *** A0A2G2WLT1_CAPBA)
6	40091806	INDEL	0.8482	0.1803	-0.6679	GAAAAAAAA	GAAAAAAAAA	GAAAAAAAA/GAAAAAAAA	GAAAAAAAAA/GAAAAAAAAA	GAAAAAAAAA/GAAAAAAAAA	5_prime_UTR_variant	Solyc06g068500	Chaperone protein DnaJ (AHRD V3.3 *** A0A2G2WQF7_CAPBA)
6	40116920	SNP	0.8411	0.1734	-0.6676	G	A	G/A	G/A	A/A	upstream_gene_variant	Solyc06g068540	ATP-dependent DNA helicase (AHRD V3.3 *** Q9ZUI1_ARATH)
6	39386515	SNP	0.8721	0.2048	-0.6673	C	G	C/G	C/G	G/G	upstream_gene_variant	Solyc06g066500	Avr9/Cf-9 rapidly elicited protein 146 (AHRD V3.3 *** Q9FQZ6_TOBAC)
6	39965155	SNP	0.8424	0.1753	-0.6671	A	G	A/G	A/G	G/G	upstream_gene_variant	Solyc06g068320	Proline-tRNA ligase (AHRD V3.3 *** X8JBM9_9HOMO)
6	39512267	SNP	0.8472	0.1801	-0.6671	T	A	T/A	T/A	A/A	upstream_gene_variant	Solyc06g066620	Protein CURVATURE THYLAKOID 1C, chloroplastic (AHRD V3.3 *** A0A2G2WLI3_CAPBA)
6	39856697	SNP	0.9195	0.2527	-0.6667	C	T	C/C	C/T	T/T	3_prime_UTR_variant	Solyc06g068120	DUF4050 family protein (AHRD V3.3 *** Q8L920_ARATH)
5	26612729	SNP	0.6667	0	-0.6667	A	C	A/C	C/C	C/C	intergenic_region	Solyc05g021140	Disease resistance protein (AHRD V3.3 *-* A0A2K3LRA9_TRIPR)	Solyc05g150128	Unknown protein
5	12757573	SNP	0.8	0.1333	-0.6667	T	A	T/A	T/A	A/A	intergenic_region	Solyc05g015890	transmembrane protein (AHRD V3.3 *** AT1G27990.1)	Solyc05g015900	Unknown protein
4	60385196	SNP	0.6667	0	-0.6667	G	A	G/A	A/A	A/A	downstream_gene_variant	Solyc04g077480	bHLH transcription factor 034
12	24061944	SNP	0.6667	0	-0.6667	A	T	A/T	T/T	T/T	intergenic_region	Solyc12g026475	Retrovirus-related Pol polyprotein from transposon TNT 1-94 (AHRD V3.3 *** A0A2I0VNR7_9ASPA)	Solyc12g027480	Unknown protein
6	38247635	SNP	0.8759	0.2093	-0.6666	C	T	C/T	C/T	T/T	5_prime_UTR_variant	Solyc06g065100	R2R3MYB transcription factor 3
6	40238110	SNP	0.869	0.2027	-0.6663	A	T	A/T	A/T	T/T	5_prime_UTR_variant	Solyc06g068720	Mitochondrial substrate carrier family protein (AHRD V3.3 *** F4KBU1_ARATH)
6	39731268	SNP	0.8675	0.2012	-0.6663	T	C	T/C	T/C	C/C	upstream_gene_variant	Solyc06g067910	DUF642 domain-containing protein (AHRD V3.3 *** A0A1Q3BMB3_CEPFO)
6	39330740	SNP	0.8187	0.1524	-0.6663	A	C	A/C	A/C	A/A	upstream_gene_variant	Solyc06g066420	Oxidative stress 3 (AHRD V3.3 *-* A0A2K3PRT1_TRIPR)
6	40008012	SNP	0.8662	0.2	-0.6662	C	A	C/A	C/A	A/A	upstream_gene_variant	Solyc06g068390	Zinc finger protein 4 (AHRD V3.3 *** A0A2G3C958_CAPCH)
6	40205341	SNP	0.8592	0.1931	-0.6661	C	T	C/T	C/T	T/T	upstream_gene_variant	Solyc06g068660	F-box/RNI superfamily protein (AHRD V3.3 *** AT1G73120.1)
6	40087721	SNP	0.8	0.1342	-0.6658	A	T	A/T	A/T	T/T	downstream_gene_variant	Solyc06g068500	Chaperone protein DnaJ (AHRD V3.3 *** A0A2G2WQF7_CAPBA)
6	40082640	INDEL	0.8095	0.1438	-0.6657	G	GTA	G/GTA	G/GTA	GTA/GTA	3_prime_UTR_variant	Solyc06g068490	Magnesium transporter MRS2-B (AHRD V3.3 *** A0A2G2WL88_CAPBA)
6	40897540	SNP	0.883	0.2174	-0.6656	C	T	C/C	C/T	T/T	upstream_gene_variant	Solyc06g069490	Transmembrane protein adipocyte-associated 1 (AHRD V3.3 *** A0A2U1LW35_ARTAN)
6	39841541	SNP	0.8359	0.1707	-0.6652	T	C	T/C	T/C	C/C	upstream_gene_variant	Solyc06g068100	BTB/POZ domain-containing protein (AHRD V3.3 *-* A0A2G2WL18_CAPBA)
6	40323218	SNP	0.8543	0.1892	-0.6651	G	A	G/A	G/A	A/A	intron_variant	Solyc06g068860	Alpha-mannosidase (AHRD V3.3 *** E0XN34_SOLLC)
6	39427586	SNP	0.9728	0.3077	-0.6651	A	T	A/A	A/T	T/T	intergenic_region	Solyc06g066530	DUF1677 domain-containing protein (AHRD V3.3 *** A0A1Q3DB84_CEPFO)	Solyc06g066540	Ethylene-responsive transcription factor (AHRD V3.3 *-* A0A2G2XMU8_CAPBA)
6	40467806	SNP	0.9111	0.246	-0.6651	C	A	C/C	C/A	A/A	upstream_gene_variant	Solyc06g069030	microbial collagenase (AHRD V3.3 *** AT1G18060.1)
10	55633605	INDEL	0.9608	0.2958	-0.665	TTTCTTCTTCTTCTTCTTCTTCTTCTTCTTCTTCTTCTTCTTCTTCTTTTTCTTCTTCTTCTTCTTCTTCTTCT	TTTCTTCTTCTTCTTCTTCTTCTTCTTCTTCTTCTTCTTCTTCTTCTTCTTCTTTTTCTTCTTCTTCTTCTTCTTCTTCT	TTTCTTCTTCTTCTTCTTCTTCTTCTTCTTCTTCTTCTTCTTCTTCTTCTTCTTTTTCTTCTTCTTCTTCTTCTTCTTCT/TTTCTTCTTCTTCTTCTTCTTCTTCTTCTTCTTCTTCTTCTTCTTCTTCTTCTTTTTCTTCTTCTTCTTCTTCTTCTTCT	TTTCTTCTTCTTCTTCTTCTTCTTCTTCTTCTTCTTCTTCTTCTTCTTTTTCTTCTTCTTCTTCTTCTTCTTCT/TTTCTTCTTCTTCTTCTTCTTCTTCTTCTTCTTCTTCTTCTTCTTCTTCTTCTTTTTCTTCTTCTTCTTCTTCTTCTTCT	TTTCTTCTTCTTCTTCTTCTTCTTCTTCTTCTTCTTCTTCTTCTTCTTTTTCTTCTTCTTCTTCTTCTTCTTCT/TTTCTTCTTCTTCTTCTTCTTCTTCTTCTTCTTCTTCTTCTTCTTCTTTTTCTTCTTCTTCTTCTTCTTCTTCT	downstream_gene_variant	Solyc10g055300	LRR receptor-like serine/threonine-protein kinase EFR (AHRD V3.3 *-* A0A2G2X820_CAPBA)
6	39335792	SNP	0.8182	0.1533	-0.6648	G	A	G/A	G/A	A/A	downstream_gene_variant	Solyc06g066420	Oxidative stress 3 (AHRD V3.3 *-* A0A2K3PRT1_TRIPR)
6	39368791	SNP	0.8344	0.1699	-0.6645	T	A	T/A	T/A	A/A	upstream_gene_variant	Solyc06g066470	Poly(A) polymerase (AHRD V3.3 *** A0A2U1LQ18_ARTAN)
6	40104263	SNP	0.9008	0.2373	-0.6635	G	T	G/G	G/T	T/T	upstream_gene_variant	Solyc06g068510	MAP kinase kinase kinase 38
6	39377914	SNP	0.8881	0.2247	-0.6634	G	A	G/A	G/A	A/A	downstream_gene_variant	Solyc06g066490	Avr9/Cf-9 rapidly elicited protein 146 (AHRD V3.3 *** Q9FQZ6_TOBAC)
6	40245826	SNP	0.8519	0.1884	-0.6634	G	A	G/A	G/A	A/A	synonymous_variant	Solyc06g068740	NAD(P)-binding Rossmann-fold superfamily protein (AHRD V3.3 *** A0A2U1MGW3_ARTAN)
6	39343876	INDEL	0.8333	0.1701	-0.6633	AAGAGAGAGAGAGA	AAGAGAGAGAGAGAGA	AAGAGAGAGAGAGA/AAGAGAGAGAGAGAGA	AAGAGAGAGAGAGAGA/AAGAGAGAGAGAGAGA	AAGAGAGAGAGAGAGA/AAGAGAGAGAGAGAGA	upstream_gene_variant	Solyc06g066430	SUN-like protein 18
6	39101980	SNP	0.8506	0.1875	-0.6631	T	C	T/C	T/C	C/C	upstream_gene_variant	Solyc06g066140	Zinc finger, RING/FYVE/PHD-type (AHRD V3.3 *-* A0A2U1PW86_ARTAN)
6	39748612	SNP	0.8049	0.1418	-0.6631	A	C	A/C	A/C	C/C	downstream_gene_variant	Solyc06g067930	Cytochrome P450 (AHRD V3.3 *** A0A200PQL3_9MAGN)
6	39795974	SNP	0.8645	0.2016	-0.663	G	T	G/T	G/T	T/T	upstream_gene_variant	Solyc06g068020	hypothetical protein (AHRD V3.3 *** AT1G15400.1)
6	39597807	INDEL	0.789	0.1261	-0.6629	GAAAAAAAAAAA	GAAAAAAAAAAAA	GAAAAAAAAAAA/GAAAAAAAAAAA	GAAAAAAAAAAAA/GAAAAAAAAAAAA	GAAAAAAAAAAAA/GAAAAAAAAAAAA	upstream_gene_variant	Solyc06g066790	N-alpha-acetyltransferase 15, NatA auxiliary subunit-like (AHRD V3.3 *** A0A2I4GME8_9ROSI)
6	39453018	SNP	0.8601	0.1975	-0.6627	C	T	C/T	C/T	T/T	upstream_gene_variant	Solyc06g066560	tonoplast intrinsic protein 2.5
6	38470443	INDEL	0.8268	0.1641	-0.6627	ATTTTTTTTTTT	ATTTTTTTTTT	ATTTTTTTTTTT/ATTTTTTTTTTT	ATTTTTTTTTT/ATTTTTTTTTT	ATTTTTTTTTT/ATTTTTTTTTT	upstream_gene_variant	Solyc06g065410	NAC domain-containing protein 37 (AHRD V3.3 *** A0A2G2WKG4_CAPBA)
6	40179445	INDEL	0.8904	0.2279	-0.6625	ATTGAT	ATTGATCTTTGAT	ATTGAT/ATTGATCTTTGAT	ATTGAT/ATTGATCTTTGAT	ATTGATCTTTGAT/ATTGATCTTTGAT	intron_variant	Solyc06g068630	F-box protein (AHRD V3.3 *** A0A2G3DAV0_CAPCH)
6	40179445	INDEL	0.8904	0.2279	-0.6625	ATTGAT	ATTGATCTTTGAT	ATTGAT/ATTGATCTTTGAT	ATTGAT/ATTGATCTTTGAT	ATTGATCTTTGAT/ATTGATCTTTGAT	intron_variant	Solyc06g068630	F-box protein (AHRD V3.3 *** A0A2G3DAV0_CAPCH)
6	40383452	SNP	0.8706	0.2083	-0.6623	T	A	T/A	T/A	A/A	upstream_gene_variant	Solyc06g068920	Protein kinase domain (AHRD V3.3 *** A0A200QLB1_9MAGN)
10	41001199	INDEL	0.9545	0.2923	-0.6622	AT	ATCT	AT/AT	AT/ATCT	ATCT/ATCT	upstream_gene_variant	Solyc10g047720	Oleosin 14.9 kDa (AHRD V3.3 *** A0A2G3CHZ7_CAPCH)
6	40098083	SNP	0.8288	0.1667	-0.6621	C	T	C/T	C/T	T/T	missense_variant	Solyc06g068510	MAP kinase kinase kinase 38
6	40832313	SNP	0.8877	0.226	-0.6617	A	G	A/A	A/G	G/G	upstream_gene_variant	Solyc06g069450	Haloacid dehalogenase-like hydrolase (HAD) superfamily protein (AHRD V3.3 *-* A0A1I9LMI0_ARATH)
6	39246062	SNP	0.8372	0.1758	-0.6615	A	T	A/T	A/T	T/T	upstream_gene_variant	Solyc06g066320	Transcription factor IIS (AHRD V3.3 *** A0A200R1D0_9MAGN)
6	40348749	SNP	0.887	0.2256	-0.6614	T	C	T/T	T/C	C/C	upstream_gene_variant	Solyc06g068890	Unknown protein
6	39580831	SNP	0.8418	0.1806	-0.6611	T	C	T/C	T/C	C/C	upstream_gene_variant	Solyc06g066760	Dual specificity phosphatase (AHRD V3.3 *** A0A200Q2H3_9MAGN)
6	40513914	INDEL	0.8902	0.2292	-0.661	AAGAGAGAGAGA	AAGAGAGAGA	AAGAGAGAGAGA/AAGAGAGAGAGA	AAGAGAGAGAGA/AAGAGAGAGA	AAGAGAGAGA/AAGAGAGAGA	3_prime_UTR_variant	Solyc06g069080	Tetratricopeptide repeat (AHRD V3.3 *** A0A200Q6C1_9MAGN)
6	40097189	INDEL	0.8395	0.1786	-0.6609	CTTTT	CTTT	CTTTT/CTTTT	CTTT/CTTT	CTTT/CTTT	downstream_gene_variant	Solyc06g068510	MAP kinase kinase kinase 38
6	40486093	SNP	0.9362	0.2755	-0.6607	C	T	C/C	C/T	T/T	downstream_gene_variant	Solyc06g069060	Unknown protein
6	40104059	SNP	0.8343	0.1736	-0.6606	C	G	C/G	C/G	G/G	upstream_gene_variant	Solyc06g068510	MAP kinase kinase kinase 38
6	40402201	SNP	0.8658	0.2051	-0.6606	A	G	A/G	A/G	G/G	downstream_gene_variant	Solyc06g068940	Calcium-dependent lipid-binding (CaLB domain) family protein (AHRD V3.3 *** A0A2U1LMA8_ARTAN)
12	30518485	INDEL	0.7273	0.0667	-0.6606	TTA	TTAGTA	TTA/TTAGTA	TTA/TTAGTA	TTA/TTA	intergenic_region	Solyc12g062170	Unknown protein	Solyc12g062175	Unknown protein
6	40339509	SNP	0.8387	0.1783	-0.6604	T	C	T/C	T/C	C/C	intron_variant	Solyc06g068880	Carboxypeptidase (AHRD V3.3 *** A0A2G2ZBY4_CAPAN)
6	39163582	SNP	0.8299	0.1696	-0.6603	C	T	C/T	C/T	T/T	upstream_gene_variant	Solyc06g066210	Unknown protein
6	39963182	SNP	0.859	0.1988	-0.6602	C	A	C/A	C/A	A/A	downstream_gene_variant	Solyc06g068330	Serine-rich protein (AHRD V3.3 *-* Q8L8M8_ARATH)
6	40174956	SNP	0.8571	0.1971	-0.6601	G	C	G/C	G/C	C/C	upstream_gene_variant	Solyc06g068620	elongation factor (AHRD V3.3 *-* AT5G43150.1)
6	40536243	INDEL	0.8284	0.1682	-0.6601	CCCTCCTCCTCC	CCCTCCTCC	CCCTCCTCCTCC/CCCTCCTCC	CCCTCCTCCTCC/CCCTCCTCC	CCCTCCTCC/CCCTCCTCC	conservative_inframe_deletion	Solyc06g069120	BnaA05g33450D protein (AHRD V3.3 *** A0A078J4B8_BRANA)
6	40531723	INDEL	0.875	0.2152	-0.6598	ATTTTTTTTT	ATTTTTTTTTT	ATTTTTTTTT/ATTTTTTTTT	ATTTTTTTTTT/ATTTTTTTTTT	ATTTTTTTTTT/ATTTTTTTTTT	upstream_gene_variant	Solyc06g069110	Bifunctional inhibitor/lipid-transfer protein/seed storage 2S albumin superfamily protein (AHRD V3.3 *-* A0A2U1LRB6_ARTAN)
6	39866468	INDEL	0.8571	0.1975	-0.6597	TT	TTAT	TT/TTAT	TT/TTAT	TTAT/TTAT	upstream_gene_variant	Solyc06g068140	Methyl-CpG-binding domain-containing protein 11 (AHRD V3.3 *** A0A2G2ZBW5_CAPAN)
6	40457986	SNP	0.8688	0.2092	-0.6596	C	T	C/T	C/T	T/T	upstream_gene_variant	Solyc06g069020	Elongation factor (AHRD V3.3 *** A0A200PY18_9MAGN)
6	39710638	INDEL	0.8525	0.193	-0.6595	AT	ATAATTT	AT/ATAATTT	AT/ATAATTT	ATAATTT/ATAATTT	downstream_gene_variant	Solyc06g067880	V-ATPase proteolipid subunit (AHRD V3.3 *** A0A200Q0M0_9MAGN)
6	39866220	SNP	0.8516	0.1926	-0.659	A	C	A/C	A/C	C/C	upstream_gene_variant	Solyc06g068140	Methyl-CpG-binding domain-containing protein 11 (AHRD V3.3 *** A0A2G2ZBW5_CAPAN)
6	39844869	SNP	0.8859	0.2269	-0.659	C	T	C/T	C/T	T/T	upstream_gene_variant	Solyc06g068110	cytochrome P450 family protein (AHRD V3.3 *** AT3G15760.1)
6	41001737	SNP	0.8533	0.1944	-0.6589	G	A	G/A	G/A	A/A	downstream_gene_variant	Solyc06g069640	dCTP pyrophosphatase 1 (AHRD V3.3 *** A0A1U8FHZ8_CAPAN)
6	39973105	SNP	0.8243	0.1654	-0.6589	T	C	T/C	T/C	C/C	upstream_gene_variant	Solyc06g068340	DUF247 domain-containing protein (AHRD V3.3 *** A0A1Q3BSN5_CEPFO)
6	38337121	INDEL	0.7891	0.1302	-0.6589	CTTTTTTTTT	CTTTTTTTTTT	CTTTTTTTTT/CTTTTTTTTT	CTTTTTTTTTT/CTTTTTTTTTT	CTTTTTTTTTT/CTTTTTTTTTT	intergenic_region	Solyc06g065255	Unknown protein	Solyc06g065260	Receptor-like protein kinase (AHRD V3.3 *** A0A2R6RP54_ACTCH)
6	40469869	SNP	0.8599	0.2012	-0.6587	G	A	G/A	G/A	A/A	upstream_gene_variant	Solyc06g069030	microbial collagenase (AHRD V3.3 *** AT1G18060.1)
6	40509039	SNP	0.9015	0.2432	-0.6583	G	C	G/G	G/C	C/C	missense_variant	Solyc06g069080	Tetratricopeptide repeat (AHRD V3.3 *** A0A200Q6C1_9MAGN)
6	39832432	SNP	0.8047	0.1467	-0.6581	A	G	A/G	A/G	G/G	upstream_gene_variant	Solyc06g068080	SNARE-like superfamily protein (AHRD V3.3 *** A0A2U1KJN4_ARTAN)
6	39309433	INDEL	0.8462	0.1882	-0.658	ATTTTTT	ATTTTT	ATTTTTT/ATTTTTT	ATTTTT/ATTTTT	ATTTTT/ATTTTT	upstream_gene_variant	Solyc06g066370	WRKY transcription factor 31
6	40813617	SNP	0.8553	0.1974	-0.6579	A	C	A/C	A/C	C/C	intron_variant	Solyc06g069430	FRUITFULL-like MADS-box 1
6	39241101	SNP	0.828	0.1702	-0.6578	T	C	T/C	T/C	C/C	upstream_gene_variant	Solyc06g066310	Phosphomevalonate kinase (AHRD V3.3 *** A0A2L0V4K1_9APIA)
6	39797965	INDEL	0.7674	0.1098	-0.6577	CTTTTTTTTTTTTTTTTTTTTT	CTTTTTTTTTTTTTTTTTTT	CTTTTTTTTTTTTTTTTTTT/CTTTTTTTTTTTTTTTTTTT	CTTTTTTTTTTTTTTTTTTT/CTTTTTTTTTTTTTTTTTTT	CTTTTTTTTTTTTTTTTTTT/CTTTTTTTTTTTTTTTTTTT	upstream_gene_variant	Solyc06g068020	hypothetical protein (AHRD V3.3 *** AT1G15400.1)
6	39797965	INDEL	0.7674	0.1098	-0.6577	CTTTTTTTTTTTTTTTTTTTTT	CTTTTTTTTTTTTTTTTTTT	CTTTTTTTTTTTTTTTTTTT/CTTTTTTTTTTTTTTTTTTT	CTTTTTTTTTTTTTTTTTTT/CTTTTTTTTTTTTTTTTTTT	CTTTTTTTTTTTTTTTTTTT/CTTTTTTTTTTTTTTTTTTT	upstream_gene_variant	Solyc06g068020	hypothetical protein (AHRD V3.3 *** AT1G15400.1)
6	40155197	SNP	0.891	0.2336	-0.6574	T	C	T/T	T/C	C/C	3_prime_UTR_variant	Solyc06g068590	Serine/threonine-protein kinase fray2 (AHRD V3.3 *** A0A2G2ZC59_CAPAN)
6	39258876	SNP	0.8387	0.1813	-0.6574	G	A	G/A	G/A	A/A	downstream_gene_variant	Solyc06g066330	Poly [ADP-ribose] polymerase (AHRD V3.3 *** A0A200PXE3_9MAGN)
6	40237425	SNP	0.8947	0.2373	-0.6574	C	G	C/C	C/G	G/G	downstream_gene_variant	Solyc06g068730	Stress up-regulated Nod 19 (AHRD V3.3 *** A0A200R3S5_9MAGN)
6	39161368	SNP	0.8487	0.1913	-0.6574	G	T	G/T	G/T	T/T	upstream_gene_variant	Solyc06g066220	Unknown protein
6	39839395	SNP	0.8	0.1429	-0.6571	T	C	T/C	T/C	C/C	upstream_gene_variant	Solyc06g068100	BTB/POZ domain-containing protein (AHRD V3.3 *-* A0A2G2WL18_CAPBA)
6	40131858	INDEL	0.8571	0.2	-0.6571	TTA	TTATA	TTA/TTATA	TTA/TTATA	TTATA/TTATA	5_prime_UTR_variant	Solyc06g068560	Major facilitator superfamily protein (AHRD V3.3 *** A0A1P8AUY7_ARATH)
6	40519767	INDEL	0.925	0.2679	-0.6571	ATTTTTTTTT	ATTTTTTTT	ATTTTTTTTT/ATTTTTTTTT	ATTTTTTTT/ATTTTTTTT	ATTTTTTTT/ATTTTTTTT	upstream_gene_variant	Solyc06g069090	40S ribosomal protein S7 (AHRD V3.3 *-* A0A2G3D0S9_CAPCH)
6	40079987	SNP	0.8281	0.1714	-0.6567	T	C	T/C	T/C	C/C	downstream_gene_variant	Solyc06g068490	Magnesium transporter MRS2-B (AHRD V3.3 *** A0A2G2WL88_CAPBA)
6	39665187	SNP	0.8735	0.2171	-0.6564	G	A	G/A	G/A	A/A	downstream_gene_variant	Solyc06g066830	2-oxoglutarate (2OG) and Fe(II)-dependent oxygenase superfamily protein (AHRD V3.3 *** A0A2U1LXD5_ARTAN)
6	39832303	SNP	0.8364	0.1801	-0.6562	G	A	G/A	G/A	A/A	upstream_gene_variant	Solyc06g068080	SNARE-like superfamily protein (AHRD V3.3 *** A0A2U1KJN4_ARTAN)
2	44565433	INDEL	0.9011	0.245	-0.6561	CTTTTTTTTTTTTTTT	CTTTTTTTTTTTTTT	CTTTTTTTTTTTTTT/CTTTTTTTTTTTTTT	CTTTTTTTTTTTTTTT/CTTTTTTTTTTTTTTT	CTTTTTTTTTTTTTTT/CTTTTTTTTTTTTTTT	upstream_gene_variant	Solyc02g082970	Pentatricopeptide repeat-containing protein (AHRD V3.3 *** A0A2G2XFX3_CAPBA)
6	39423699	SNP	0.9262	0.2703	-0.6559	G	T	G/G	G/T	T/T	downstream_gene_variant	Solyc06g066530	DUF1677 domain-containing protein (AHRD V3.3 *** A0A1Q3DB84_CEPFO)
6	40251888	INDEL	0.8632	0.2075	-0.6556	G	GT	G/GT	G/GT	GT/GT	downstream_gene_variant	Solyc06g068750	Transferring glycosyl group transferase (AHRD V3.3 *** A0A2K3L539_TRIPR)
6	38479866	INDEL	0.811	0.1557	-0.6553	CTTTTTTTTT	CTTTTTTTTTT	CTTTTTTTTT/CTTTTTTTTT	CTTTTTTTTTT/CTTTTTTTTTT	CTTTTTTTTTT/CTTTTTTTTTT	upstream_gene_variant	Solyc06g065420	Cytochrome P450 (AHRD V3.3 *** A0A2U1KTH1_ARTAN)
6	40256930	INDEL	0.9608	0.3056	-0.6552	TAAAAAAAAAA	TAAAAAAAAAAA	TAAAAAAAAAA/TAAAAAAAAAA	TAAAAAAAAAAA/TAAAAAAAAAAA	TAAAAAAAAAAA/TAAAAAAAAAAA	5_prime_UTR_variant	Solyc06g068770	DB279
6	40007651	SNP	0.8734	0.2183	-0.6551	G	A	G/A	G/A	A/A	upstream_gene_variant	Solyc06g068390	Zinc finger protein 4 (AHRD V3.3 *** A0A2G3C958_CAPCH)
6	40145506	SNP	0.859	0.2039	-0.6551	T	A	T/A	T/A	T/T	upstream_gene_variant	Solyc06g068590	Serine/threonine-protein kinase fray2 (AHRD V3.3 *** A0A2G2ZC59_CAPAN)
6	40267797	SNP	0.888	0.2329	-0.6551	A	C	A/C	A/C	C/C	upstream_gene_variant	Solyc06g068800	Sec14p-like phosphatidylinositol transfer family protein (AHRD V3.3 *** A0A2U1PFN3_ARTAN)
6	39819770	INDEL	0.8483	0.1933	-0.655	CATGTATGAAGGAGTTGT	C	CATGTATGAAGGAGTTGT/C	CATGTATGAAGGAGTTGT/C	C/C	intron_variant	Solyc06g068055	Sister chromatid cohesion PDS5-like protein (AHRD V3.3 *** A0A2K3PKD0_TRIPR)
6	39544203	INDEL	0.8121	0.1571	-0.6549	TATAA	TATAATAA	TATAA/TATAATAA	TATAA/TATAATAA	TATAATAA/TATAATAA	upstream_gene_variant	Solyc06g066710	hypothetical protein (AHRD V3.3 --* AT2G25735.1)
6	39264709	SNP	0.8601	0.2055	-0.6547	G	A	G/A	G/A	A/A	upstream_gene_variant	Solyc06g066340	Homeodomain-like superfamily protein (AHRD V3.3 *-* A0A2U1QD82_ARTAN)
6	39905839	SNP	0.898	0.2435	-0.6545	C	A	C/C	C/A	A/A	downstream_gene_variant	Solyc06g068220	Alpha/beta-Hydrolases superfamily protein (AHRD V3.3 *** Q8VZ57_ARATH)
6	39743389	SNP	0.8523	0.1985	-0.6539	A	T	A/T	A/T	T/T	upstream_gene_variant	Solyc06g067920	Cytochrome c1 (AHRD V3.3 *** A0A200Q1S0_9MAGN)
6	40480821	INDEL	0.9524	0.2985	-0.6539	GA	GATA	GA/GA	GA/GATA	GATA/GATA	upstream_gene_variant	Solyc06g069040	glutathione S-transferase T4
6	39973248	SNP	0.8385	0.1847	-0.6538	A	G	A/G	A/G	G/G	upstream_gene_variant	Solyc06g068340	DUF247 domain-containing protein (AHRD V3.3 *** A0A1Q3BSN5_CEPFO)
6	39796202	SNP	0.8926	0.2388	-0.6538	T	C	T/T	T/C	C/C	missense_variant	Solyc06g068010	Biotin carboxyl carrier protein of acetyl-CoA carboxylase (AHRD V3.3 *** A0A1J3F9E7_NOCCA)
6	39832929	SNP	0.8054	0.1517	-0.6536	T	C	T/C	T/C	C/C	upstream_gene_variant	Solyc06g068080	SNARE-like superfamily protein (AHRD V3.3 *** A0A2U1KJN4_ARTAN)
6	40638586	SNP	0.8897	0.2364	-0.6533	G	A	G/A	G/A	A/A	upstream_gene_variant	Solyc06g069240	branched1b
6	40137522	SNP	0.8343	0.1811	-0.6532	C	T	C/T	C/T	T/T	intron_variant	Solyc06g068570	AP2-like ethylene-responsive transcription factor (AHRD V3.3 *** A0A2G2ZC69_CAPAN)
6	40381405	SNP	0.8859	0.2329	-0.653	C	T	C/C	C/T	T/T	upstream_gene_variant	Solyc06g068920	Protein kinase domain (AHRD V3.3 *** A0A200QLB1_9MAGN)
6	40403205	SNP	0.8475	0.1946	-0.6529	G	A	G/A	G/A	A/A	downstream_gene_variant	Solyc06g068940	Calcium-dependent lipid-binding (CaLB domain) family protein (AHRD V3.3 *** A0A2U1LMA8_ARTAN)
6	40503114	SNP	0.8931	0.2403	-0.6528	T	A	T/T	T/A	A/A	upstream_gene_variant	Solyc06g069080	Tetratricopeptide repeat (AHRD V3.3 *** A0A200Q6C1_9MAGN)
6	39523509	SNP	0.8412	0.1887	-0.6525	G	A	G/A	G/A	A/A	upstream_gene_variant	Solyc06g066650	Rop guanine nucleotide exchange factor 12 (AHRD V3.3 *** A0A1U8HDV5_CAPAN)
6	40318626	SNP	0.9048	0.2523	-0.6525	A	G	A/A	A/G	G/G	downstream_gene_variant	Solyc06g068853	DCD (Development and Cell Death) domain protein (AHRD V3.3 --* F4K518_ARATH)
6	40264552	SNP	0.9048	0.2524	-0.6523	T	C	T/T	T/C	C/C	upstream_gene_variant	Solyc06g068800	Sec14p-like phosphatidylinositol transfer family protein (AHRD V3.3 *** A0A2U1PFN3_ARTAN)
6	39982290	SNP	0.7939	0.1419	-0.652	A	T	A/T	A/T	T/T	downstream_gene_variant	Solyc06g068350	Unknown protein
6	40266330	SNP	0.9141	0.2621	-0.652	A	C	A/A	A/C	C/C	upstream_gene_variant	Solyc06g068800	Sec14p-like phosphatidylinositol transfer family protein (AHRD V3.3 *** A0A2U1PFN3_ARTAN)
6	40105604	SNP	0.8671	0.2151	-0.652	C	T	C/T	C/T	T/T	upstream_gene_variant	Solyc06g068530	Unknown protein
6	39246021	INDEL	0.8727	0.2208	-0.6519	ATTTTTTTT	ATTTTTT	ATTTTTTTT/ATTTTTTTT	ATTTTTTTT/ATTTTTT	ATTTTTT/ATTTTTT	upstream_gene_variant	Solyc06g066320	Transcription factor IIS (AHRD V3.3 *** A0A200R1D0_9MAGN)
6	40024367	SNP	0.8405	0.1887	-0.6518	T	A	T/A	T/A	A/A	upstream_gene_variant	Solyc06g068420	SBP (S-ribonuclease binding protein) family protein (AHRD V3.3 *-* AT4G35070.2)
6	40454322	SNP	0.8582	0.2063	-0.6518	A	G	A/G	A/G	G/G	upstream_gene_variant	Solyc06g069020	Elongation factor (AHRD V3.3 *** A0A200PY18_9MAGN)
6	39798594	SNP	0.8643	0.2126	-0.6517	G	C	G/C	G/C	C/C	missense_variant	Solyc06g068020	hypothetical protein (AHRD V3.3 *** AT1G15400.1)
6	39316186	SNP	0.8235	0.172	-0.6516	C	T	C/T	C/T	T/T	upstream_gene_variant	Solyc06g066390	AP2-like ethylene-responsive transcription factor BBM2 (AHRD V3.3 *** A0A1U8H0S8_CAPAN)
6	39383288	SNP	0.8138	0.1622	-0.6516	C	A	C/A	C/A	A/A	upstream_gene_variant	Solyc06g066500	Avr9/Cf-9 rapidly elicited protein 146 (AHRD V3.3 *** Q9FQZ6_TOBAC)
6	39607936	SNP	0.9286	0.2771	-0.6515	T	G	T/T	T/G	G/G	intron_variant	Solyc06g066790	N-alpha-acetyltransferase 15, NatA auxiliary subunit-like (AHRD V3.3 *** A0A2I4GME8_9ROSI)
6	39709946	INDEL	0.8608	0.2101	-0.6507	A	ACGTGGC	A/ACGTGGC	A/ACGTGGC	ACGTGGC/ACGTGGC	downstream_gene_variant	Solyc06g067880	V-ATPase proteolipid subunit (AHRD V3.3 *** A0A200Q0M0_9MAGN)
6	39611563	SNP	0.8162	0.1656	-0.6506	G	A	G/A	G/A	A/A	intron_variant	Solyc06g066790	N-alpha-acetyltransferase 15, NatA auxiliary subunit-like (AHRD V3.3 *** A0A2I4GME8_9ROSI)
6	39747068	INDEL	0.7744	0.1238	-0.6506	CAAAAAAAAAAAAA	CAAAAAAAAAAAA	CAAAAAAAAAAAAA/CAAAAAAAAAAAAA	CAAAAAAAAAAAA/CAAAAAAAAAAAA	CAAAAAAAAAAAA/CAAAAAAAAAAAA	5_prime_UTR_variant	Solyc06g067940	Cytochrome c oxidase subunit 5b-1, mitochondrial (AHRD V3.3 *** A0A2G3C921_CAPCH)
6	40750810	INDEL	0.8616	0.2112	-0.6505	AAGAGAGAGA	AAGAGAGA	AAGAGAGAGA/AAGAGAGA	AAGAGAGAGA/AAGAGAGA	AAGAGAGA/AAGAGAGA	upstream_gene_variant	Solyc06g069370	bHLH transcription factor 046
6	40472146	SNP	0.8544	0.2039	-0.6505	C	G	C/G	C/G	G/G	5_prime_UTR_premature_start_codon_gain_variant	Solyc06g069030	microbial collagenase (AHRD V3.3 *** AT1G18060.1)
6	37951138	SNP	0.8269	0.1765	-0.6505	C	T	C/T	C/T	T/T	upstream_gene_variant	Solyc06g064670	2-alkenal reductase (NADP(+)-dependent) (AHRD V3.3 *-* A0A2G2ZP98_CAPAN)
6	40105013	SNP	0.8074	0.1569	-0.6505	G	A	G/A	G/A	A/A	synonymous_variant	Solyc06g068520	Hydroxyproline-rich systemin (AHRD V3.3 *** HSY1_SOLLC)
6	40471402	SNP	0.8487	0.1985	-0.6502	T	C	T/C	T/C	C/C	upstream_gene_variant	Solyc06g069030	microbial collagenase (AHRD V3.3 *** AT1G18060.1)
6	40019788	SNP	0.8182	0.168	-0.6502	T	C	T/C	T/C	C/C	upstream_gene_variant	Solyc06g068410	Polynucleotidyl transferase, ribonuclease H-like superfamily protein (AHRD V3.3 *** F4HU15_ARATH)
8	59010776	INDEL	0.75	0.1	-0.65	ATTTTTTTT	ATTTTTTTTT	ATTTTTTTT/ATTTTTTTTT	ATTTTTTTTT/ATTTTTTTTT	ATTTTTTTTT/ATTTTTTTTT	downstream_gene_variant	Solyc08g076960	Abscisic acid receptor PYL1 (AHRD V3.3 *** A0A2G3DCH7_CAPCH)
6	39617130	SNP	0.9138	0.2639	-0.6499	G	T	G/G	G/T	T/T	intron_variant	Solyc06g066790	N-alpha-acetyltransferase 15, NatA auxiliary subunit-like (AHRD V3.3 *** A0A2I4GME8_9ROSI)
6	40507116	INDEL	0.8626	0.2128	-0.6498	GTTTTTTTT	GTTTTTTT	GTTTTTTTT/GTTTTTTTT	GTTTTTTT/GTTTTTTT	GTTTTTTT/GTTTTTTT	downstream_gene_variant	Solyc06g069070	Bifunctional inhibitor/lipid-transfer protein/seed storage 2S albumin superfamily protein (AHRD V3.3 *** A0A1I9LP30_ARATH)
6	39856046	SNP	0.8456	0.1961	-0.6495	G	T	G/T	G/T	T/T	intron_variant	Solyc06g068120	DUF4050 family protein (AHRD V3.3 *** Q8L920_ARATH)
6	40134643	SNP	0.9448	0.2955	-0.6494	G	A	G/G	G/A	A/A	upstream_gene_variant	Solyc06g068560	Major facilitator superfamily protein (AHRD V3.3 *** A0A1P8AUY7_ARATH)
6	39845010	SNP	0.9167	0.2673	-0.6493	T	G	T/T	T/G	G/G	upstream_gene_variant	Solyc06g068110	cytochrome P450 family protein (AHRD V3.3 *** AT3G15760.1)
6	40218516	SNP	0.8934	0.2441	-0.6493	A	T	A/T	A/T	T/T	upstream_gene_variant	Solyc06g068690	Amidase family protein (AHRD V3.3 *-* AT5G07360.3)
6	40313470	SNP	0.8652	0.2159	-0.6493	C	T	C/T	C/T	T/T	upstream_gene_variant	Solyc06g068857	Retrovirus-related Pol polyprotein from transposon TNT 1-94 (AHRD V3.3 *-* A0A2K3PAJ3_TRIPR)
6	39722817	INDEL	0.7988	0.1497	-0.6492	GTTTTT	GTTTT	GTTTTT/GTTTTT	GTTTT/GTTTT	GTTTT/GTTTT	3_prime_UTR_variant	Solyc06g067890	Alpha/beta-Hydrolases superfamily protein (AHRD V3.3 *** A0A2U1NI49_ARTAN)
6	40473844	SNP	0.8803	0.2312	-0.6491	C	T	C/T	C/T	T/T	missense_variant&splice_region_variant	Solyc06g069030	microbial collagenase (AHRD V3.3 *** AT1G18060.1)
6	40486017	SNP	0.9037	0.2547	-0.649	T	A	T/T	T/A	A/A	downstream_gene_variant	Solyc06g069060	Unknown protein
6	39333735	INDEL	0.8281	0.1791	-0.649	ATGTGTGTGTGTGTGTGTG	ATGTGTGTGTGTGTGTG	ATGTGTGTGTGTGTGTGTG/ATGTGTGTGTGTGTGTG	ATGTGTGTGTGTGTGTGTG/ATGTGTGTGTGTGTGTG	ATGTGTGTGTGTGTGTGTG/ATGTGTGTGTGTGTGTGTG	downstream_gene_variant	Solyc06g066420	Oxidative stress 3 (AHRD V3.3 *-* A0A2K3PRT1_TRIPR)
6	39531901	SNP	0.8968	0.2479	-0.6489	A	G	A/A	A/G	G/G	synonymous_variant	Solyc06g066670	RNA helicase DEAH-box20
6	40851537	SNP	0.8908	0.2421	-0.6487	A	G	A/A	A/G	G/G	upstream_gene_variant	Solyc06g069470	Glycerophosphodiester phosphodiesterase GDPD5 (AHRD V3.3 *** A0A2G2WM22_CAPBA)
6	40222504	SNP	0.9167	0.268	-0.6487	G	A	G/G	G/A	A/A	synonymous_variant	Solyc06g068690	Amidase family protein (AHRD V3.3 *-* AT5G07360.3)
6	39844270	SNP	0.875	0.2264	-0.6486	T	A	T/A	T/A	A/A	upstream_gene_variant	Solyc06g068110	cytochrome P450 family protein (AHRD V3.3 *** AT3G15760.1)
6	40497673	SNP	0.8299	0.1818	-0.6481	A	G	A/G	A/G	G/G	intergenic_region	Solyc06g069060	Unknown protein	Solyc06g069070	Bifunctional inhibitor/lipid-transfer protein/seed storage 2S albumin superfamily protein (AHRD V3.3 *** A0A1I9LP30_ARATH)
6	39422771	SNP	0.8219	0.1739	-0.648	C	G	C/G	C/G	G/G	downstream_gene_variant	Solyc06g066530	DUF1677 domain-containing protein (AHRD V3.3 *** A0A1Q3DB84_CEPFO)
6	39429151	INDEL	0.8692	0.2212	-0.648	GCCCCC	GCCCC	GCCCCC/GCCCCC	GCCCCC/GCCCC	GCCCC/GCCCC	intergenic_region	Solyc06g066530	DUF1677 domain-containing protein (AHRD V3.3 *** A0A1Q3DB84_CEPFO)	Solyc06g066540	Ethylene-responsive transcription factor (AHRD V3.3 *-* A0A2G2XMU8_CAPBA)
6	40847273	SNP	0.8387	0.1908	-0.6479	T	A	T/A	T/A	A/A	upstream_gene_variant	Solyc06g069470	Glycerophosphodiester phosphodiesterase GDPD5 (AHRD V3.3 *** A0A2G2WM22_CAPBA)
6	39596742	SNP	0.7876	0.14	-0.6476	A	G	A/G	A/G	G/G	upstream_gene_variant	Solyc06g066790	N-alpha-acetyltransferase 15, NatA auxiliary subunit-like (AHRD V3.3 *** A0A2I4GME8_9ROSI)
6	40539492	SNP	0.8961	0.2485	-0.6476	A	G	A/A	A/G	G/G	downstream_gene_variant	Solyc06g069120	BnaA05g33450D protein (AHRD V3.3 *** A0A078J4B8_BRANA)
6	39853863	SNP	0.8242	0.1769	-0.6474	G	A	G/A	G/A	A/A	intron_variant	Solyc06g068120	DUF4050 family protein (AHRD V3.3 *** Q8L920_ARATH)
6	39855194	INDEL	0.8514	0.2039	-0.6474	CTTTTTTTT	CTTTTTT	CTTTTTTTT/CTTTTTTTT	CTTTTTTTT/CTTTTTT	CTTTTTT/CTTTTTT	intron_variant	Solyc06g068120	DUF4050 family protein (AHRD V3.3 *** Q8L920_ARATH)
6	39620747	SNP	0.8101	0.1628	-0.6473	C	T	C/T	C/T	T/T	upstream_gene_variant	Solyc06g066800	Nucleotide-diphospho-sugar transferases superfamily protein (AHRD V3.3 *** AT1G64980.3)
6	40228357	SNP	0.9045	0.2574	-0.6471	C	T	C/C	C/T	T/T	upstream_gene_variant	Solyc06g068700	Calreticulin/calnexin (AHRD V3.3 *** A0A200R3N5_9MAGN)
6	39402724	SNP	0.8872	0.2404	-0.6468	A	G	A/G	A/G	G/G	intergenic_region	Solyc06g066510	Avr9/Cf-9 rapidly elicited protein 146 (AHRD V3.3 *-* Q9FQZ6_TOBAC)	Solyc06g066520	Avr9/Cf-9 rapidly elicited protein 146 (AHRD V3.3 *** Q9FQZ6_TOBAC)
6	40830480	SNP	0.8869	0.2403	-0.6466	A	T	A/A	A/T	T/T	upstream_gene_variant	Solyc06g069450	Haloacid dehalogenase-like hydrolase (HAD) superfamily protein (AHRD V3.3 *-* A0A1I9LMI0_ARATH)
6	39450020	SNP	0.8144	0.1677	-0.6466	G	A	G/A	G/A	A/A	upstream_gene_variant	Solyc06g066570	Peroxisome biogenesis protein 2 (AHRD V3.3 *** A0A1U8H5I6_CAPAN)
6	39861532	SNP	0.8438	0.1972	-0.6466	G	A	G/A	G/A	A/A	upstream_gene_variant	Solyc06g068130	Tetratricopeptide repeat (TPR)-like superfamily protein (AHRD V3.3 *-* F4K464_ARATH)
6	39516492	SNP	0.8571	0.2105	-0.6466	A	G	A/G	A/G	G/G	downstream_gene_variant	Solyc06g066630	MBOAT (Membrane bound O-acyl transferase) family protein (AHRD V3.3 *** A0A2U1LYZ9_ARTAN)
6	39423641	SNP	0.9389	0.2923	-0.6466	T	C	T/T	T/C	C/C	downstream_gene_variant	Solyc06g066530	DUF1677 domain-containing protein (AHRD V3.3 *** A0A1Q3DB84_CEPFO)
6	40528541	SNP	0.887	0.2403	-0.6466	T	C	T/C	T/C	C/C	upstream_gene_variant	Solyc06g069100	NAC domain (AHRD V3.3 *-* A0A200Q3F5_9MAGN)
6	40491361	SNP	0.8443	0.1979	-0.6464	A	G	A/G	A/G	G/G	intergenic_region	Solyc06g069060	Unknown protein	Solyc06g069070	Bifunctional inhibitor/lipid-transfer protein/seed storage 2S albumin superfamily protein (AHRD V3.3 *** A0A1I9LP30_ARATH)
6	40258670	SNP	0.8726	0.2262	-0.6464	G	A	G/A	G/A	A/A	upstream_gene_variant	Solyc06g068770	DB279
6	40388679	SNP	0.9053	0.259	-0.6463	A	G	A/A	A/G	G/G	upstream_gene_variant	Solyc06g068930	Jasmonate ZIM domain protein g (AHRD V3.3 *** I3WTA5_NICAT)
6	40703696	SNP	0.8963	0.25	-0.6463	A	G	A/A	A/G	G/G	upstream_gene_variant	Solyc06g069310	Nuclear factor Y, subunit B13 (AHRD V3.3 *** F4KBG0_ARATH)
6	40343882	INDEL	0.855	0.2086	-0.6463	TAAAA	TAAA	TAAAA/TAAAA	TAAAA/TAAA	TAAA/TAAA	upstream_gene_variant	Solyc06g068880	Carboxypeptidase (AHRD V3.3 *** A0A2G2ZBY4_CAPAN)
6	40016224	SNP	0.8364	0.1901	-0.6462	T	C	T/C	T/C	C/C	upstream_gene_variant	Solyc06g068410	Polynucleotidyl transferase, ribonuclease H-like superfamily protein (AHRD V3.3 *** F4HU15_ARATH)
6	39775804	SNP	0.8462	0.2	-0.6462	G	A	G/A	G/A	A/A	downstream_gene_variant	Solyc06g067980	repressed By RIM101 protein 1 (AHRD V3.3 --* XP_011091441.1)
6	40401201	INDEL	0.8554	0.2093	-0.6461	ACAGAT	A	ACAGAT/A	ACAGAT/A	A/A	3_prime_UTR_variant	Solyc06g068940	Calcium-dependent lipid-binding (CaLB domain) family protein (AHRD V3.3 *** A0A2U1LMA8_ARTAN)
6	40240638	SNP	0.8961	0.25	-0.6461	C	A	C/C	C/A	A/A	upstream_gene_variant	Solyc06g068720	Mitochondrial substrate carrier family protein (AHRD V3.3 *** F4KBU1_ARATH)
6	40209016	INDEL	0.8692	0.2231	-0.6461	GAAAAAAAAA	GAAAAAAAAAA	GAAAAAAAAA/GAAAAAAAAA	GAAAAAAAAAA/GAAAAAAAAAA	GAAAAAAAAAA/GAAAAAAAAAA	upstream_gene_variant	Solyc06g068670	ACT domain-containing protein (AHRD V3.3 *** A0A2U1QDU0_ARTAN)
6	39918168	SNP	0.8163	0.1704	-0.646	T	A	T/A	T/A	A/A	upstream_gene_variant	Solyc06g068230	Tetratricopeptide repeat (TPR)-like superfamily protein (AHRD V3.3 *** A0A2U1MYN5_ARTAN)
6	40102347	SNP	0.8516	0.2057	-0.6459	A	G	A/G	A/G	G/G	upstream_gene_variant	Solyc06g068510	MAP kinase kinase kinase 38
6	39164591	INDEL	0.907	0.2613	-0.6457	TGGCGGCAGAAAAGGCGGC	TGGCGGCAGAAAAGGCGGCAGAAAAGGCGGC	TGGCGGCAGAAAAGGCGGC/TGGCGGCAGAAAAGGCGGCAGAAAAGGCGGC	TGGCGGCAGAAAAGGCGGC/TGGCGGCAGAAAAGGCGGCAGAAAAGGCGGC	TGGCGGCAGAAAAGGCGGCAGAAAAGGCGGC/TGGCGGCAGAAAAGGCGGCAGAAAAGGCGGC	upstream_gene_variant	Solyc06g066210	Unknown protein
6	39164591	INDEL	0.907	0.2613	-0.6457	TGGCGGCAGAAAAGGCGGC	TGGCGGCAGAAAAGGCGGCAGAAAAGGCGGC	TGGCGGCAGAAAAGGCGGC/TGGCGGCAGAAAAGGCGGCAGAAAAGGCGGC	TGGCGGCAGAAAAGGCGGC/TGGCGGCAGAAAAGGCGGCAGAAAAGGCGGC	TGGCGGCAGAAAAGGCGGCAGAAAAGGCGGC/TGGCGGCAGAAAAGGCGGCAGAAAAGGCGGC	upstream_gene_variant	Solyc06g066210	Unknown protein
6	39164591	INDEL	0.907	0.2613	-0.6457	TGGCGGCAGAAAAGGCGGC	TGGCGGCAGAAAAGGCGGCAGAAAAGGCGGC	TGGCGGCAGAAAAGGCGGC/TGGCGGCAGAAAAGGCGGCAGAAAAGGCGGC	TGGCGGCAGAAAAGGCGGC/TGGCGGCAGAAAAGGCGGCAGAAAAGGCGGC	TGGCGGCAGAAAAGGCGGCAGAAAAGGCGGC/TGGCGGCAGAAAAGGCGGCAGAAAAGGCGGC	upstream_gene_variant	Solyc06g066210	Unknown protein
6	39607283	INDEL	0.8217	0.176	-0.6457	TTCTCTCTCTCTCTCTCTCT	TTCTCTCTCTCTCTCTCTCTCT	TTCTCTCTCTCTCTCTCTCT/TTCTCTCTCTCTCTCTCTCTCT	TTCTCTCTCTCTCTCTCTCT/TTCTCTCTCTCTCTCTCTCTCT	TTCTCTCTCTCTCTCTCTCTCT/TTCTCTCTCTCTCTCTCTCTCT	intron_variant	Solyc06g066790	N-alpha-acetyltransferase 15, NatA auxiliary subunit-like (AHRD V3.3 *** A0A2I4GME8_9ROSI)
6	40331919	INDEL	0.871	0.2252	-0.6457	CTTTTTTTTTTTTT	CTTTTTTTTTTTTTT	CTTTTTTTTTTTTT/CTTTTTTTTTTTTT	CTTTTTTTTTTTTTT/CTTTTTTTTTTTTTT	CTTTTTTTTTTTTTT/CTTTTTTTTTTTTTT	5_prime_UTR_variant	Solyc06g068870	bHLH transcription factor 087
6	39763542	SNP	0.8273	0.1818	-0.6455	G	A	G/A	G/A	A/A	5_prime_UTR_variant	Solyc06g067960	Glutaredoxin (AHRD V3.3 *** A0A200RBL6_9MAGN)
6	40089035	SNP	0.8323	0.1871	-0.6452	A	G	A/G	A/G	G/G	upstream_gene_variant	Solyc06g068490	Magnesium transporter MRS2-B (AHRD V3.3 *** A0A2G2WL88_CAPBA)
6	40514777	SNP	0.86	0.2148	-0.6452	G	A	G/A	G/A	A/A	downstream_gene_variant	Solyc06g069080	Tetratricopeptide repeat (AHRD V3.3 *** A0A200Q6C1_9MAGN)
6	39969511	SNP	0.9193	0.2742	-0.6451	A	G	A/A	A/G	G/G	upstream_gene_variant	Solyc06g068330	Serine-rich protein (AHRD V3.3 *-* Q8L8M8_ARATH)
6	40516578	INDEL	0.8788	0.2339	-0.6449	ATT	ATTT	ATT/ATT	ATT/ATTT	ATTT/ATTT	upstream_gene_variant	Solyc06g069090	40S ribosomal protein S7 (AHRD V3.3 *-* A0A2G3D0S9_CAPCH)
6	39909194	SNP	0.8688	0.2239	-0.6449	A	G	A/G	A/G	G/G	intergenic_region	Solyc06g068220	Alpha/beta-Hydrolases superfamily protein (AHRD V3.3 *** Q8VZ57_ARATH)	Solyc06g068230	Tetratricopeptide repeat (TPR)-like superfamily protein (AHRD V3.3 *** A0A2U1MYN5_ARTAN)
6	39843853	SNP	0.8378	0.193	-0.6449	C	T	C/T	C/T	T/T	upstream_gene_variant	Solyc06g068110	cytochrome P450 family protein (AHRD V3.3 *** AT3G15760.1)
6	39609861	SNP	0.8808	0.236	-0.6448	C	A	C/A	C/A	A/A	intron_variant	Solyc06g066790	N-alpha-acetyltransferase 15, NatA auxiliary subunit-like (AHRD V3.3 *** A0A2I4GME8_9ROSI)
6	40508147	SNP	0.9379	0.2931	-0.6448	A	C	A/A	A/C	C/C	intron_variant	Solyc06g069080	Tetratricopeptide repeat (AHRD V3.3 *** A0A200Q6C1_9MAGN)
6	39592390	SNP	0.8302	0.1856	-0.6446	C	A	C/A	C/A	A/A	upstream_gene_variant	Solyc06g066770	F-box/kelch-repeat protein (AHRD V3.3 *** A0A1J3DG12_NOCCA)
6	40268682	SNP	0.8768	0.2323	-0.6446	A	T	A/T	A/T	T/T	5_prime_UTR_variant	Solyc06g068800	Sec14p-like phosphatidylinositol transfer family protein (AHRD V3.3 *** A0A2U1PFN3_ARTAN)
6	40488283	INDEL	0.8462	0.2016	-0.6445	ATTTTTTTTTT	ATTTTTTTTTTT	ATTTTTTTTTT/ATTTTTTTTTT	ATTTTTTTTTTT/ATTTTTTTTTTT	ATTTTTTTTTTT/ATTTTTTTTTTT	downstream_gene_variant	Solyc06g069060	Unknown protein
6	39600923	SNP	0.8098	0.1654	-0.6444	C	T	C/T	C/T	T/T	upstream_gene_variant	Solyc06g066790	N-alpha-acetyltransferase 15, NatA auxiliary subunit-like (AHRD V3.3 *** A0A2I4GME8_9ROSI)
6	39390056	SNP	0.795	0.1506	-0.6444	A	T	A/T	A/T	T/T	upstream_gene_variant	Solyc06g066510	Avr9/Cf-9 rapidly elicited protein 146 (AHRD V3.3 *-* Q9FQZ6_TOBAC)
6	39428638	SNP	0.8355	0.1911	-0.6444	A	T	A/T	A/T	T/T	intergenic_region	Solyc06g066530	DUF1677 domain-containing protein (AHRD V3.3 *** A0A1Q3DB84_CEPFO)	Solyc06g066540	Ethylene-responsive transcription factor (AHRD V3.3 *-* A0A2G2XMU8_CAPBA)
6	39639945	INDEL	0.8634	0.2192	-0.6442	A	AAAG	A/AAAG	A/AAAG	AAAG/AAAG	intergenic_region	Solyc06g066810	Katanin p60 ATPase-containing subunit A1 (AHRD V3.3 *** A0A1U8HDY3_CAPAN)	Solyc06g066820	Le3OH-13b-hydroxylase
3	63284958	INDEL	1	0.3559	-0.6441	TATATATATATATATATATATACATATA	TATATA	TATATATATATATATATATATACATATA/TATATATATATATATATATATACATATA	TATATATATATATATATATATACATATA/TATATA	TATATA/TATATA	upstream_gene_variant	Solyc03g120450	Aminotransferase (AHRD V3.3 *** A0A200PN75_9MAGN)
3	63284958	INDEL	1	0.3559	-0.6441	TATATATATATATATATATATACATATA	TATATA	TATATATATATATATATATATACATATA/TATATATATATATATATATATACATATA	TATATATATATATATATATATACATATA/TATATA	TATATA/TATATA	upstream_gene_variant	Solyc03g120450	Aminotransferase (AHRD V3.3 *** A0A200PN75_9MAGN)
6	40209972	SNP	0.8889	0.2449	-0.644	G	A	G/G	G/A	A/A	upstream_gene_variant	Solyc06g068670	ACT domain-containing protein (AHRD V3.3 *** A0A2U1QDU0_ARTAN)
6	39916505	SNP	0.8503	0.2065	-0.6438	G	A	G/A	G/A	A/A	upstream_gene_variant	Solyc06g068230	Tetratricopeptide repeat (TPR)-like superfamily protein (AHRD V3.3 *** A0A2U1MYN5_ARTAN)
6	40813332	SNP	0.911	0.2672	-0.6438	A	T	A/A	A/T	T/T	intron_variant	Solyc06g069430	FRUITFULL-like MADS-box 1
6	39726156	SNP	0.9118	0.2683	-0.6435	T	C	T/T	T/C	C/C	synonymous_variant	Solyc06g067900	HCO3-transporter family (AHRD V3.3 *-* A0A2U1LER8_ARTAN)
6	39612039	SNP	0.8367	0.1933	-0.6434	G	A	G/A	G/A	A/A	intron_variant	Solyc06g066790	N-alpha-acetyltransferase 15, NatA auxiliary subunit-like (AHRD V3.3 *** A0A2I4GME8_9ROSI)
6	40179449	INDEL	0.906	0.2628	-0.6433	AT	ATCTTTGTT	AT/ATCTTTGTT	AT/ATCTTTGTT	ATCTTTGTT/ATCTTTGTT	intron_variant	Solyc06g068630	F-box protein (AHRD V3.3 *** A0A2G3DAV0_CAPCH)
6	39641763	SNP	0.8433	0.2	-0.6433	C	T	C/T	C/T	T/T	intergenic_region	Solyc06g066810	Katanin p60 ATPase-containing subunit A1 (AHRD V3.3 *** A0A1U8HDY3_CAPAN)	Solyc06g066820	Le3OH-13b-hydroxylase
6	39795514	SNP	0.7857	0.1429	-0.6429	C	T	C/T	C/T	T/T	upstream_gene_variant	Solyc06g068020	hypothetical protein (AHRD V3.3 *** AT1G15400.1)
1	418022	SNP	0.6429	0	-0.6429	G	A	G/A	A/A	A/A	upstream_gene_variant	Solyc01g005570	hypothetical protein (DUF1639) (AHRD V3.3 *** AT1G55340.1)
6	40194691	INDEL	0.8678	0.225	-0.6428	T	TGATATGC	T/TGATATGC	T/TGATATGC	TGATATGC/TGATATGC	upstream_gene_variant	Solyc06g068640	RBR-type E3 ubiquitin transferase (AHRD V3.3 *** A0A1U8H0T0_CAPAN)
6	39468479	SNP	0.8289	0.1862	-0.6427	A	G	A/G	A/G	G/G	downstream_gene_variant	Solyc06g066580	bHLH transcription factor137
6	40199395	SNP	0.8767	0.234	-0.6427	C	T	C/T	C/T	T/T	upstream_gene_variant	Solyc06g068650	4-coumarate:CoA ligase (AHRD V3.3 *** Q42879_LITER)
6	39732991	SNP	0.8733	0.2308	-0.6426	A	C	A/C	A/C	C/C	upstream_gene_variant	Solyc06g067910	DUF642 domain-containing protein (AHRD V3.3 *** A0A1Q3BMB3_CEPFO)
6	39551768	SNP	0.8671	0.2246	-0.6425	A	G	A/G	A/G	G/G	upstream_gene_variant	Solyc06g066700	serine-rich protein-like protein (AHRD V3.3 --* AT3G13227.1)
6	38465549	SNP	0.7973	0.1549	-0.6424	A	C	A/C	A/C	C/C	intergenic_region	Solyc06g065400	SNARE associated Golgi protein (AHRD V3.3 *** A0A2U1LN83_ARTAN)	Solyc06g065410	NAC domain-containing protein 37 (AHRD V3.3 *** A0A2G2WKG4_CAPBA)
6	40268032	SNP	0.8562	0.2138	-0.6424	A	G	A/G	A/G	G/G	upstream_gene_variant	Solyc06g068800	Sec14p-like phosphatidylinositol transfer family protein (AHRD V3.3 *** A0A2U1PFN3_ARTAN)
6	39201701	SNP	0.8614	0.2192	-0.6423	A	G	A/G	A/G	G/G	upstream_gene_variant	Solyc06g066240	Cytochrome (AHRD V3.3 *** A0A1U8F0H8_CAPAN)
6	40264072	INDEL	0.8704	0.2283	-0.6421	GA	GAA	GA/GAA	GA/GAA	GAA/GAA	upstream_gene_variant	Solyc06g068800	Sec14p-like phosphatidylinositol transfer family protein (AHRD V3.3 *** A0A2U1PFN3_ARTAN)
6	38880053	SNP	0.8712	0.2292	-0.642	G	A	G/A	G/A	A/A	downstream_gene_variant	Solyc06g065790	Protein kinase-like protein (AHRD V3.3 *** Q8LCP0_ARATH)
6	39729863	SNP	0.9	0.2581	-0.6419	A	G	A/A	A/G	G/G	downstream_gene_variant	Solyc06g067900	HCO3-transporter family (AHRD V3.3 *-* A0A2U1LER8_ARTAN)
6	40392947	SNP	0.8477	0.2059	-0.6418	A	G	A/G	A/G	G/G	upstream_gene_variant	Solyc06g068930	Jasmonate ZIM domain protein g (AHRD V3.3 *** I3WTA5_NICAT)
6	39485701	SNP	0.7929	0.1511	-0.6418	G	A	G/A	G/A	A/A	downstream_gene_variant	Solyc06g066610	Golgin candidate 5 (AHRD V3.3 *** A0A2G2WLI4_CAPBA)
6	40269502	SNP	0.8827	0.2411	-0.6416	T	C	T/T	T/C	C/C	missense_variant	Solyc06g068800	Sec14p-like phosphatidylinositol transfer family protein (AHRD V3.3 *** A0A2U1PFN3_ARTAN)
6	40099162	SNP	0.8082	0.1667	-0.6416	C	A	C/A	C/A	A/A	missense_variant	Solyc06g068510	MAP kinase kinase kinase 38
6	39756519	SNP	0.8134	0.1719	-0.6416	T	A	T/A	T/A	A/A	5_prime_UTR_variant	Solyc06g067950	Alpha/beta-Hydrolases superfamily protein (AHRD V3.3 *** A0A2U1Q9V2_ARTAN)
6	39767774	SNP	0.8144	0.1728	-0.6415	C	T	C/T	C/T	T/T	upstream_gene_variant	Solyc06g067960	Glutaredoxin (AHRD V3.3 *** A0A200RBL6_9MAGN)
6	40168815	SNP	0.875	0.2335	-0.6415	A	G	A/G	A/G	G/G	downstream_gene_variant	Solyc06g068620	elongation factor (AHRD V3.3 *-* AT5G43150.1)
6	40447331	SNP	0.8562	0.2148	-0.6414	C	A	C/A	C/A	A/A	upstream_gene_variant	Solyc06g069000	GPI-anchored protein (AHRD V3.3 *** AT3G18050.1)
6	39618101	SNP	0.7664	0.125	-0.6414	G	T	G/T	G/T	T/T	intron_variant	Solyc06g066790	N-alpha-acetyltransferase 15, NatA auxiliary subunit-like (AHRD V3.3 *** A0A2I4GME8_9ROSI)
6	40103384	SNP	0.854	0.2126	-0.6414	C	T	C/T	C/T	T/T	upstream_gene_variant	Solyc06g068510	MAP kinase kinase kinase 38
6	39807940	SNP	0.7886	0.1473	-0.6413	T	C	T/C	T/C	C/C	downstream_gene_variant	Solyc06g068040	Pectin lyase-like superfamily protein (AHRD V3.3 *** A0A2U1NJW4_ARTAN)
6	40219865	INDEL	0.8409	0.2	-0.6409	GTGAGATGAGATG	GTGAGATG	GTGAGATGAGATG/GTGAGATG	GTGAGATGAGATG/GTGAGATG	GTGAGATG/GTGAGATG	downstream_gene_variant	Solyc06g068680	Respiratory burst oxidase homolog (AHRD V3.3 *** Q84KK7_NICBE)
6	40706246	SNP	0.8728	0.2319	-0.6409	C	T	C/T	C/T	T/T	upstream_gene_variant	Solyc06g069330	Protein kinase domain (AHRD V3.3 *** A0A200QQM3_9MAGN)
6	40234345	SNP	0.8447	0.2038	-0.6409	T	C	T/C	T/C	C/C	upstream_gene_variant	Solyc06g068710	40S ribosomal protein S27 (AHRD V3.3 *** A0A2G2WLL6_CAPBA)
6	40254199	SNP	0.8273	0.1867	-0.6407	G	A	G/A	G/A	A/A	missense_variant	Solyc06g068770	DB279
6	39765121	SNP	0.8175	0.1769	-0.6406	T	C	T/C	T/C	C/C	3_prime_UTR_variant	Solyc06g067970	DUF1644 domain-containing protein (AHRD V3.3 *-* A0A1Q3BXX3_CEPFO)
6	39481190	INDEL	0.8293	0.1889	-0.6404	CGTT	CGTTGTT	CGTT/CGTTGTT	CGTT/CGTTGTT	CGTTGTT/CGTTGTT	upstream_gene_variant	Solyc06g066590	Protein PLANT CADMIUM RESISTANCE 8 (AHRD V3.3 *** A0A2G2WLP0_CAPBA)
6	40508316	SNP	0.86	0.2199	-0.6401	C	T	C/T	C/T	T/T	missense_variant	Solyc06g069080	Tetratricopeptide repeat (AHRD V3.3 *** A0A200Q6C1_9MAGN)
6	39440497	SNP	0.8056	0.1654	-0.6401	A	T	A/T	A/T	T/T	upstream_gene_variant	Solyc06g066540	Ethylene-responsive transcription factor (AHRD V3.3 *-* A0A2G2XMU8_CAPBA)
6	40222655	SNP	0.9067	0.2667	-0.64	G	T	G/G	G/T	T/T	missense_variant	Solyc06g068690	Amidase family protein (AHRD V3.3 *-* AT5G07360.3)
10	46933880	INDEL	1	0.36	-0.64	TGGGGGGGGGGG	TGGGGGGGGGGGGG	TGGGGGGGGGGGGG/TGGGGGGGGGGGGG	TGGGGGGGGGGG/TGGGGGGGGGGGGG	TGGGGGGGGGGG/TGGGGGGGGGGG	intergenic_region	Solyc10g050110	Leucine-rich repeat family protein (AHRD V3.3 *** G3CHK6_PONTR)	Solyc10g050140	Unknown protein
6	39660551	SNP	0.8106	0.1707	-0.6399	C	T	C/T	C/T	T/T	downstream_gene_variant	Solyc06g066820	Le3OH-13b-hydroxylase
6	39137042	SNP	0.8217	0.1818	-0.6398	T	C	T/C	T/C	C/C	upstream_gene_variant	Solyc06g066190	50S ribosomal protein L35 (AHRD V3.3 *** A0A200R6W9_9MAGN)
6	40409713	INDEL	0.8621	0.2222	-0.6398	TAAA	TAA	TAAA/TAA	TAAA/TAA	TAA/TAA	upstream_gene_variant	Solyc06g068950	Phosphoethanolamine N-methyltransferase (AHRD V3.3 *** A0A2G2WLK0_CAPBA)
6	40416016	SNP	0.8758	0.2361	-0.6397	T	C	T/C	T/C	C/C	upstream_gene_variant	Solyc06g068960	Calcium-binding allergen Ole e 8 (AHRD V3.3 *** A0A2G2WLM3_CAPBA)
6	39603527	SNP	0.7962	0.1565	-0.6397	A	T	A/T	A/T	T/T	downstream_gene_variant	Solyc06g066780	DNA repair protein XRCC1 (AHRD V3.3 *** A0A2G2VAW6_CAPBA)
6	39408604	SNP	0.8092	0.1695	-0.6397	G	A	G/A	G/A	A/A	downstream_gene_variant	Solyc06g066520	Avr9/Cf-9 rapidly elicited protein 146 (AHRD V3.3 *** Q9FQZ6_TOBAC)
6	39881767	INDEL	0.82	0.1803	-0.6397	GTTTTTTTTTTTT	GTTTTTTTTTTTTT	GTTTTTTTTTTTT/GTTTTTTTTTTTT	GTTTTTTTTTTTTT/GTTTTTTTTTTTTT	GTTTTTTTTTTTTT/GTTTTTTTTTTTTT	upstream_gene_variant	Solyc06g068160	SNF4
6	39751350	SNP	0.8135	0.1739	-0.6396	G	A	G/A	G/A	A/A	downstream_gene_variant	Solyc06g067940	Cytochrome c oxidase subunit 5b-1, mitochondrial (AHRD V3.3 *** A0A2G3C921_CAPCH)
6	40017302	SNP	0.8344	0.1948	-0.6396	G	A	G/A	G/A	A/A	upstream_gene_variant	Solyc06g068410	Polynucleotidyl transferase, ribonuclease H-like superfamily protein (AHRD V3.3 *** F4HU15_ARATH)
6	40262641	SNP	0.8913	0.2517	-0.6396	T	C	T/C	T/C	C/C	downstream_gene_variant	Solyc06g068790	Unknown protein
6	39803929	SNP	0.822	0.1824	-0.6396	A	G	A/G	A/G	G/G	upstream_gene_variant	Solyc06g068030	Trafficking protein particle complex subunit 2 (AHRD V3.3 *** A0A2U1Q9U5_ARTAN)
6	39260062	SNP	0.8671	0.2276	-0.6395	C	T	C/T	C/T	T/T	downstream_gene_variant	Solyc06g066330	Poly [ADP-ribose] polymerase (AHRD V3.3 *** A0A200PXE3_9MAGN)
6	39856542	INDEL	0.9416	0.3021	-0.6395	TAAAAAAAA	TAAAAAAAAA	TAAAAAAAA/TAAAAAAAA	TAAAAAAAAA/TAAAAAAAAA	TAAAAAAAAA/TAAAAAAAAA	splice_region_variant&intron_variant	Solyc06g068120	DUF4050 family protein (AHRD V3.3 *** Q8L920_ARATH)
6	39150357	SNP	0.8047	0.1655	-0.6393	C	T	C/T	C/T	C/C	upstream_gene_variant	Solyc06g066200	RING/FYVE/PHD zinc finger superfamily protein (AHRD V3.3 *-* B3H578_ARATH)
6	40201920	INDEL	0.9051	0.2658	-0.6393	TAAAAA	TAAAA	TAAAAA/TAAAAA	TAAAAA/TAAAA	TAAAA/TAAAA	upstream_gene_variant	Solyc06g068660	F-box/RNI superfamily protein (AHRD V3.3 *** AT1G73120.1)
6	40201920	INDEL	0.9051	0.2658	-0.6393	TAAAAA	TAAAA	TAAAAA/TAAAAA	TAAAAA/TAAAA	TAAAA/TAAAA	upstream_gene_variant	Solyc06g068660	F-box/RNI superfamily protein (AHRD V3.3 *** AT1G73120.1)
6	40228313	INDEL	0.9225	0.2835	-0.6391	CAAAAAAAA	CAAAAAAAAAA	CAAAAAAAA/CAAAAAAAA	CAAAAAAAAAA/CAAAAAAAAAA	CAAAAAAAAAA/CAAAAAAAAAA	upstream_gene_variant	Solyc06g068700	Calreticulin/calnexin (AHRD V3.3 *** A0A200R3N5_9MAGN)
6	40056207	SNP	0.7863	0.1472	-0.639	T	C	T/C	T/C	C/C	upstream_gene_variant	Solyc06g068450	Non-specific serine/threonine protein kinase (AHRD V3.3 *** A0A2G2WLA4_CAPBA)
6	39008345	INDEL	0.8605	0.2214	-0.639	GAAAAAAAAAAAAA	GAAAAAAAAAAAAAA	GAAAAAAAAAAAAAA/GAAAAAAAAAAAAAA	GAAAAAAAAAAAAA/GAAAAAAAAAAAAA	GAAAAAAAAAAAAA/GAAAAAAAAAAAAA	upstream_gene_variant	Solyc06g066010	U11/U12 small nuclear ribonucleoprotein 25 kDa protein-like (AHRD V3.3 *** A0A2I4E0F9_9ROSI)
6	40123730	INDEL	0.8387	0.2	-0.6387	CTTTTGCTTAATTTTGCTTAATTT	CTTTTGCTTAATTTTGCTTAATTTTGCTTAATTT	CTTTTGCTTAATTTTGCTTAATTT/CTTTTGCTTAATTTTGCTTAATTTTGCTTAATTT	CTTTTGCTTAATTTTGCTTAATTT/CTTTTGCTTAATTTTGCTTAATTTTGCTTAATTT	CTTTTGCTTAATTTTGCTTAATTTTGCTTAATTT/CTTTTGCTTAATTTTGCTTAATTTTGCTTAATTT	upstream_gene_variant	Solyc06g068550	Eukaryotic aspartyl protease family protein (AHRD V3.3 *** A0A2U1P524_ARTAN)
6	40123730	INDEL	0.8387	0.2	-0.6387	CTTTTGCTTAATTTTGCTTAATTT	CTTTTGCTTAATTTTGCTTAATTTTGCTTAATTT	CTTTTGCTTAATTTTGCTTAATTT/CTTTTGCTTAATTTTGCTTAATTTTGCTTAATTT	CTTTTGCTTAATTTTGCTTAATTT/CTTTTGCTTAATTTTGCTTAATTTTGCTTAATTT	CTTTTGCTTAATTTTGCTTAATTTTGCTTAATTT/CTTTTGCTTAATTTTGCTTAATTTTGCTTAATTT	upstream_gene_variant	Solyc06g068550	Eukaryotic aspartyl protease family protein (AHRD V3.3 *** A0A2U1P524_ARTAN)
6	38232466	SNP	0.8042	0.1656	-0.6386	G	A	G/A	G/A	A/A	downstream_gene_variant	Solyc06g065073	Proteinase inhibitor type-2 (AHRD V3.3 *-* A0A2G2XU31_CAPAN)
6	38247889	INDEL	0.8609	0.2222	-0.6386	TAAAAAAAA	TAAAAAAA	TAAAAAAAA/TAAAAAAAA	TAAAAAAA/TAAAAAAA	TAAAAAAA/TAAAAAAA	downstream_gene_variant	Solyc06g065080	E3 ubiquitin-protein ligase BRE1A-like (AHRD V3.3 *-* XP_010314382.1)
6	39213530	SNP	0.8582	0.2197	-0.6385	A	G	A/G	A/G	G/G	downstream_gene_variant	Solyc06g084820	Cytochrome P450 (AHRD V3.3 *** A0A200PMP4_9MAGN)
6	39478818	SNP	0.7973	0.1589	-0.6384	C	A	C/A	C/A	A/A	upstream_gene_variant	Solyc06g066590	Protein PLANT CADMIUM RESISTANCE 8 (AHRD V3.3 *** A0A2G2WLP0_CAPBA)
6	40006777	SNP	0.8394	0.2011	-0.6384	G	A	G/A	G/A	A/A	upstream_gene_variant	Solyc06g068390	Zinc finger protein 4 (AHRD V3.3 *** A0A2G3C958_CAPCH)
6	40335957	SNP	0.8268	0.1884	-0.6384	A	G	A/G	A/G	G/G	upstream_gene_variant	Solyc06g068870	bHLH transcription factor 087
6	39481383	SNP	0.8348	0.1964	-0.6384	A	C	A/C	A/C	C/C	upstream_gene_variant	Solyc06g066590	Protein PLANT CADMIUM RESISTANCE 8 (AHRD V3.3 *** A0A2G2WLP0_CAPBA)
6	40258860	SNP	0.8424	0.2041	-0.6383	G	A	G/A	G/A	A/A	upstream_gene_variant	Solyc06g068770	DB279
6	40088805	SNP	0.8148	0.1765	-0.6383	C	A	C/A	C/A	A/A	upstream_gene_variant	Solyc06g068490	Magnesium transporter MRS2-B (AHRD V3.3 *** A0A2G2WL88_CAPBA)
6	38912307	INDEL	0.8671	0.2288	-0.6383	CATATATATAT	CATATATATATAT	CATATATATAT/CATATATATATAT	CATATATATAT/CATATATATATAT	CATATATATATAT/CATATATATATAT	intron_variant	Solyc06g065840	Trafficking protein particle complex II-specific subunit-like protein (AHRD V3.3 *** A0A2G3C800_CAPCH)
6	39276756	SNP	0.8261	0.1879	-0.6382	C	G	C/G	C/G	G/G	intergenic_region	Solyc06g066340	Homeodomain-like superfamily protein (AHRD V3.3 *-* A0A2U1QD82_ARTAN)	Solyc06g066345	Retrovirus-related Pol polyprotein from transposon TNT 1-94 (AHRD V3.3 *-* A0A2K3LWA1_TRIPR)
6	39804417	SNP	0.7733	0.1351	-0.6382	A	G	A/G	A/G	G/G	upstream_gene_variant	Solyc06g068030	Trafficking protein particle complex subunit 2 (AHRD V3.3 *** A0A2U1Q9U5_ARTAN)
6	39516331	SNP	0.8037	0.1656	-0.6381	C	T	C/T	C/T	T/T	downstream_gene_variant	Solyc06g066630	MBOAT (Membrane bound O-acyl transferase) family protein (AHRD V3.3 *** A0A2U1LYZ9_ARTAN)
6	39594250	SNP	0.8077	0.1698	-0.6379	T	C	T/C	T/C	C/C	upstream_gene_variant	Solyc06g066780	DNA repair protein XRCC1 (AHRD V3.3 *** A0A2G2VAW6_CAPBA)
6	40179741	SNP	0.8456	0.2078	-0.6378	T	A	T/A	T/A	A/A	missense_variant	Solyc06g068630	F-box protein (AHRD V3.3 *** A0A2G3DAV0_CAPCH)
6	39672132	SNP	0.8138	0.1761	-0.6377	T	C	T/C	T/C	C/C	missense_variant	Solyc06g066840	2-oxoglutarate (2OG) and Fe(II)-dependent oxygenase superfamily protein (AHRD V3.3 *** A0A2U1LXD5_ARTAN)
6	39912161	SNP	0.8769	0.2393	-0.6376	G	A	G/A	G/A	A/A	intergenic_region	Solyc06g068220	Alpha/beta-Hydrolases superfamily protein (AHRD V3.3 *** Q8VZ57_ARATH)	Solyc06g068230	Tetratricopeptide repeat (TPR)-like superfamily protein (AHRD V3.3 *** A0A2U1MYN5_ARTAN)
6	39790899	SNP	0.8503	0.213	-0.6374	T	C	T/C	T/C	C/C	upstream_gene_variant	Solyc06g068010	Biotin carboxyl carrier protein of acetyl-CoA carboxylase (AHRD V3.3 *** A0A1J3F9E7_NOCCA)
6	40816649	SNP	0.8462	0.2089	-0.6373	C	T	C/T	C/T	T/T	upstream_gene_variant	Solyc06g069430	FRUITFULL-like MADS-box 1
6	40061428	SNP	0.8385	0.2013	-0.6372	A	T	A/T	A/T	T/T	intergenic_region	Solyc06g068450	Non-specific serine/threonine protein kinase (AHRD V3.3 *** A0A2G2WLA4_CAPBA)	Solyc06g068460	WRKY transcription factor 40
6	40089794	SNP	0.8228	0.1856	-0.6372	A	T	A/T	A/T	T/T	3_prime_UTR_variant	Solyc06g068500	Chaperone protein DnaJ (AHRD V3.3 *** A0A2G2WQF7_CAPBA)
6	39250681	INDEL	0.8409	0.2037	-0.6372	ATTTTTTTTTTTT	ATTTTTTTTT	ATTTTTTTTT/ATTTTTTTTT	ATTTTTTTTT/ATTTTTTTTT	ATTTTTTTTT/ATTTTTTTTT	upstream_gene_variant	Solyc06g066330	Poly [ADP-ribose] polymerase (AHRD V3.3 *** A0A200PXE3_9MAGN)
6	39790131	SNP	0.976	0.339	-0.637	G	C	G/G	G/C	C/C	upstream_gene_variant	Solyc06g068010	Biotin carboxyl carrier protein of acetyl-CoA carboxylase (AHRD V3.3 *** A0A1J3F9E7_NOCCA)
6	38436785	INDEL	0.8	0.163	-0.637	CT	CTT	CT/CTT	CT/CTT	CTT/CTT	upstream_gene_variant	Solyc06g065370	Subtilisin-like protease SBT3.3 (AHRD V3.3 *** A0A1J3F5X3_NOCCA)
6	40350625	INDEL	0.9118	0.275	-0.6368	TAAAAAAAAAAAAA	TAAAAAAAAAAAA	TAAAAAAAAAAAAA/TAAAAAAAAAAAAA	TAAAAAAAAAAAA/TAAAAAAAAAAAA	TAAAAAAAAAAAA/TAAAAAAAAAAAA	upstream_gene_variant	Solyc06g068890	Unknown protein
6	39867079	INDEL	0.9053	0.2687	-0.6366	TAATT	TAATTCAATT	TAATT/TAATT	TAATT/TAATTCAATT	TAATTCAATT/TAATTCAATT	upstream_gene_variant	Solyc06g068140	Methyl-CpG-binding domain-containing protein 11 (AHRD V3.3 *** A0A2G2ZBW5_CAPAN)
6	39867079	INDEL	0.9053	0.2687	-0.6366	TAATT	TAATTCAATT	TAATT/TAATT	TAATT/TAATTCAATT	TAATTCAATT/TAATTCAATT	upstream_gene_variant	Solyc06g068140	Methyl-CpG-binding domain-containing protein 11 (AHRD V3.3 *** A0A2G2ZBW5_CAPAN)
6	39867079	INDEL	0.9053	0.2687	-0.6366	TAATT	TAATTCAATT	TAATT/TAATT	TAATT/TAATTCAATT	TAATTCAATT/TAATTCAATT	upstream_gene_variant	Solyc06g068140	Methyl-CpG-binding domain-containing protein 11 (AHRD V3.3 *** A0A2G2ZBW5_CAPAN)
6	39867079	INDEL	0.9053	0.2687	-0.6366	TAATT	TAATTCAATT	TAATT/TAATT	TAATT/TAATTCAATT	TAATTCAATT/TAATTCAATT	upstream_gene_variant	Solyc06g068140	Methyl-CpG-binding domain-containing protein 11 (AHRD V3.3 *** A0A2G2ZBW5_CAPAN)
6	39173816	SNP	0.7898	0.1533	-0.6365	G	A	G/A	G/A	G/G	downstream_gene_variant	Solyc06g066230	Cytochrome 71D7 (AHRD V3.3 *** A0A2G3C7P6_CAPCH)
6	39462051	INDEL	0.8016	0.1652	-0.6364	CTTT	CTTTT	CTTT/CTTTT	CTTTT/CTTTT	CTTTT/CTTTT	upstream_gene_variant	Solyc06g066580	bHLH transcription factor137
5	14120132	SNP	0.6364	0	-0.6364	A	T	A/T	T/T	T/T	intergenic_region	Solyc05g016040	Unknown protein	Solyc05g016060	cysteine-rich and transmembrane domain-containing protein WIH1 (AHRD V3.3 *-* XP_004239248.1)
6	40487099	SNP	0.8599	0.2236	-0.6363	T	A	T/A	T/A	A/A	downstream_gene_variant	Solyc06g069060	Unknown protein
6	39915076	SNP	0.8324	0.1962	-0.6362	C	T	C/T	C/T	T/T	intergenic_region	Solyc06g068220	Alpha/beta-Hydrolases superfamily protein (AHRD V3.3 *** Q8VZ57_ARATH)	Solyc06g068230	Tetratricopeptide repeat (TPR)-like superfamily protein (AHRD V3.3 *** A0A2U1MYN5_ARTAN)
6	39320233	INDEL	0.8447	0.2086	-0.6361	GAA	GAAA	GAA/GAAA	GAA/GAAA	GAAA/GAAA	downstream_gene_variant	Solyc06g066390	AP2-like ethylene-responsive transcription factor BBM2 (AHRD V3.3 *** A0A1U8H0S8_CAPAN)
6	40425444	SNP	0.8478	0.2117	-0.6361	G	T	G/T	G/T	T/T	splice_region_variant&intron_variant	Solyc06g068980	MAP kinase kinase kinase 39
6	39953981	SNP	0.8063	0.1702	-0.636	T	C	T/C	T/C	C/C	upstream_gene_variant	Solyc06g068295	Unknown protein
6	38227957	SNP	0.7719	0.1359	-0.636	A	T	A/T	A/T	T/T	upstream_gene_variant	Solyc06g065070	FAD-binding Berberine family protein (AHRD V3.3 *** A0A2U1LDC6_ARTAN)
6	39914850	SNP	0.8286	0.1927	-0.6359	C	T	C/T	C/T	T/T	intergenic_region	Solyc06g068220	Alpha/beta-Hydrolases superfamily protein (AHRD V3.3 *** Q8VZ57_ARATH)	Solyc06g068230	Tetratricopeptide repeat (TPR)-like superfamily protein (AHRD V3.3 *** A0A2U1MYN5_ARTAN)
6	39466900	SNP	0.7907	0.1548	-0.6359	C	T	C/T	C/T	T/T	downstream_gene_variant	Solyc06g066590	Protein PLANT CADMIUM RESISTANCE 8 (AHRD V3.3 *** A0A2G2WLP0_CAPBA)
6	39653171	SNP	0.7819	0.1461	-0.6358	G	A	G/A	G/A	A/A	upstream_gene_variant	Solyc06g066820	Le3OH-13b-hydroxylase
6	39368160	SNP	0.8112	0.1754	-0.6358	C	T	C/T	C/T	C/C	upstream_gene_variant	Solyc06g066470	Poly(A) polymerase (AHRD V3.3 *** A0A2U1LQ18_ARTAN)
6	39378982	SNP	0.8994	0.2636	-0.6357	A	G	A/A	A/G	G/G	downstream_gene_variant	Solyc06g066490	Avr9/Cf-9 rapidly elicited protein 146 (AHRD V3.3 *** Q9FQZ6_TOBAC)
6	40513897	SNP	0.88	0.2444	-0.6356	G	A	G/G	G/A	A/A	3_prime_UTR_variant	Solyc06g069080	Tetratricopeptide repeat (AHRD V3.3 *** A0A200Q6C1_9MAGN)
6	39283893	SNP	0.7963	0.1607	-0.6356	C	T	C/T	C/T	T/T	intergenic_region	Solyc06g066340	Homeodomain-like superfamily protein (AHRD V3.3 *-* A0A2U1QD82_ARTAN)	Solyc06g066345	Retrovirus-related Pol polyprotein from transposon TNT 1-94 (AHRD V3.3 *-* A0A2K3LWA1_TRIPR)
6	40897162	SNP	0.8662	0.2308	-0.6355	G	T	G/T	G/T	T/T	upstream_gene_variant	Solyc06g069490	Transmembrane protein adipocyte-associated 1 (AHRD V3.3 *** A0A2U1LW35_ARTAN)
6	39550791	SNP	0.7989	0.1635	-0.6354	T	C	T/C	T/C	C/C	upstream_gene_variant	Solyc06g066700	serine-rich protein-like protein (AHRD V3.3 --* AT3G13227.1)
6	40517973	SNP	0.9145	0.2792	-0.6353	C	T	C/C	C/T	T/T	upstream_gene_variant	Solyc06g069090	40S ribosomal protein S7 (AHRD V3.3 *-* A0A2G3D0S9_CAPCH)
6	40774217	SNP	0.8298	0.1946	-0.6352	C	T	C/T	C/T	T/T	upstream_gene_variant	Solyc06g150130	Dof zinc finger protein PBF (AHRD V3.3 *** A0A2G2WLZ1_CAPBA)
6	40466686	SNP	0.8394	0.2042	-0.6352	G	T	G/T	G/T	T/T	intron_variant	Solyc06g069020	Elongation factor (AHRD V3.3 *** A0A200PY18_9MAGN)
6	40815590	SNP	0.8395	0.2044	-0.6351	C	T	C/T	C/T	T/T	upstream_gene_variant	Solyc06g069430	FRUITFULL-like MADS-box 1
6	39378916	SNP	0.8875	0.2524	-0.6351	C	T	C/C	C/T	T/T	downstream_gene_variant	Solyc06g066490	Avr9/Cf-9 rapidly elicited protein 146 (AHRD V3.3 *** Q9FQZ6_TOBAC)
6	39850943	SNP	0.8448	0.2098	-0.635	G	T	G/T	G/T	T/T	upstream_gene_variant	Solyc06g068120	DUF4050 family protein (AHRD V3.3 *** Q8L920_ARATH)
6	39969619	SNP	0.8701	0.2353	-0.6348	T	G	T/G	T/G	G/G	upstream_gene_variant	Solyc06g068330	Serine-rich protein (AHRD V3.3 *-* Q8L8M8_ARATH)
6	39247705	SNP	0.9155	0.2807	-0.6348	A	G	A/A	A/G	G/G	upstream_gene_variant	Solyc06g066320	Transcription factor IIS (AHRD V3.3 *** A0A200R1D0_9MAGN)
6	40256620	SNP	0.8935	0.2588	-0.6347	C	T	C/C	C/T	T/T	missense_variant	Solyc06g068770	DB279
6	39513911	SNP	0.8079	0.1733	-0.6346	A	G	A/G	A/G	G/G	upstream_gene_variant	Solyc06g066640	Photosystem I reaction center subunit VI, chloroplastic (AHRD V3.3 *** A0A2G2WLH8_CAPBA)
6	39264652	INDEL	0.8134	0.1789	-0.6346	ATTTTTTTTTTT	ATTTTTTTTTT	ATTTTTTTTTTT/ATTTTTTTTTTT	ATTTTTTTTTT/ATTTTTTTTTT	ATTTTTTTTTT/ATTTTTTTTTT	upstream_gene_variant	Solyc06g066340	Homeodomain-like superfamily protein (AHRD V3.3 *-* A0A2U1QD82_ARTAN)
6	39301776	SNP	0.8271	0.1927	-0.6344	A	C	A/C	A/C	C/C	intergenic_region	Solyc06g066360	RING/FYVE/PHD zinc finger superfamily protein (AHRD V3.3 *-* F4KE59_ARATH)	Solyc06g066370	WRKY transcription factor 31
6	40293352	SNP	0.9	0.2657	-0.6343	C	T	C/C	C/T	T/T	intron_variant	Solyc06g068840	Calcium-dependent phospholipid-binding Copine family protein (AHRD V3.3 *** A0A2U1NDK1_ARTAN)
6	41352161	SNP	0.8387	0.2044	-0.6343	C	T	C/T	C/T	T/T	intergenic_region	Solyc06g071100	plasma membrane H+-ATPase	Solyc06g071110	DnaJ protein like (AHRD V3.3 *** A0A2I0WJV4_9ASPA)
6	39581796	SNP	0.8571	0.223	-0.6342	T	C	T/C	T/C	C/C	upstream_gene_variant	Solyc06g066760	Dual specificity phosphatase (AHRD V3.3 *** A0A200Q2H3_9MAGN)
6	41207414	SNP	0.8571	0.223	-0.6341	G	A	G/A	G/A	A/A	intergenic_region	Solyc06g070900	TCP transcription factor 17	Solyc06g070910	Unknown protein
6	39859541	INDEL	0.8618	0.2277	-0.6341	GAA	GA	GAA/GA	GAA/GA	GA/GA	downstream_gene_variant	Solyc06g068120	DUF4050 family protein (AHRD V3.3 *** Q8L920_ARATH)
6	38475014	SNP	0.8714	0.2373	-0.6341	C	T	C/T	C/T	T/T	downstream_gene_variant	Solyc06g065410	NAC domain-containing protein 37 (AHRD V3.3 *** A0A2G2WKG4_CAPBA)
6	40265035	SNP	0.8531	0.2192	-0.6339	A	G	A/G	A/G	G/G	upstream_gene_variant	Solyc06g068800	Sec14p-like phosphatidylinositol transfer family protein (AHRD V3.3 *** A0A2U1PFN3_ARTAN)
6	40439503	SNP	0.8521	0.2182	-0.6339	C	G	C/G	C/G	G/G	upstream_gene_variant	Solyc06g068990	Mitogen-activated protein kinase (AHRD V3.3 *** A0A2G2WLN1_CAPBA)
6	40038417	SNP	0.8385	0.2048	-0.6337	A	G	A/G	A/G	G/G	upstream_gene_variant	Solyc06g068440	cinnamoyl-CoA reductase
6	38955758	INDEL	0.8803	0.2466	-0.6337	CAAAAAA	CAAAAAAA	CAAAAAA/CAAAAAA	CAAAAAAA/CAAAAAAA	CAAAAAAA/CAAAAAAA	intron_variant	Solyc06g065920	Protein phosphatase 2C (AHRD V3.3 *** A0A2U1PJM7_ARTAN)
6	40327633	SNP	0.8869	0.2534	-0.6335	A	G	A/A	A/G	G/G	downstream_gene_variant	Solyc06g068870	bHLH transcription factor 087
10	56392871	SNP	0.6923	0.0588	-0.6335	G	A	G/A	A/A	A/A	upstream_gene_variant	Solyc10g055750	lysine histidine transporter-like 8 (AHRD V3.3 *** A0A2I4HCL9_9ROSI)
6	40385871	SNP	0.8673	0.2339	-0.6334	A	G	A/G	A/G	G/G	intergenic_region	Solyc06g068920	Protein kinase domain (AHRD V3.3 *** A0A200QLB1_9MAGN)	Solyc06g068930	Jasmonate ZIM domain protein g (AHRD V3.3 *** I3WTA5_NICAT)
6	40251367	SNP	0.9257	0.2923	-0.6334	G	A	G/G	G/A	A/A	splice_region_variant&intron_variant	Solyc06g068760	Chromophore lyase CRL, chloroplastic (AHRD V3.3 *** A0A1U8H4X1_CAPAN)
6	40240725	SNP	0.9783	0.3448	-0.6334	C	A	C/C	C/A	A/A	upstream_gene_variant	Solyc06g068720	Mitochondrial substrate carrier family protein (AHRD V3.3 *** F4KBU1_ARATH)
6	40688665	SNP	0.8535	0.2202	-0.6333	C	G	C/G	C/G	G/G	downstream_gene_variant	Solyc06g069300	Protein MIZU-KUSSEI 1 (AHRD V3.3 *** A0A2G2WLS1_CAPBA)
10	32773509	SNP	0.8	0.1667	-0.6333	T	C	T/C	T/C	T/T	intergenic_region	Solyc10g045450	Starch synthase, chloroplastic/amyloplastic (AHRD V3.3 *-* A0A251TZ71_HELAN)	Solyc10g045453	Unknown protein
6	40744971	SNP	0.8176	0.1844	-0.6332	T	C	T/C	T/C	C/C	3_prime_UTR_variant	Solyc06g069360	PHD and RING finger domain-containing protein (AHRD V3.3 *-* A0A2K3N8F5_TRIPR)
6	39177191	INDEL	0.7985	0.1653	-0.6332	GAAAAA	GAAAA	GAAAAA/GAAAAA	GAAAA/GAAAA	GAAAA/GAAAA	intron_variant	Solyc06g066230	Cytochrome 71D7 (AHRD V3.3 *** A0A2G3C7P6_CAPCH)
6	39403712	SNP	0.8344	0.2013	-0.6331	A	G	A/G	A/G	G/G	intergenic_region	Solyc06g066510	Avr9/Cf-9 rapidly elicited protein 146 (AHRD V3.3 *-* Q9FQZ6_TOBAC)	Solyc06g066520	Avr9/Cf-9 rapidly elicited protein 146 (AHRD V3.3 *** Q9FQZ6_TOBAC)
6	38474989	INDEL	0.9554	0.3222	-0.6331	TAAAAAAAAA	TAAAAAAAA	TAAAAAAAAA/TAAAAAAAAA	TAAAAAAAA/TAAAAAAAA	TAAAAAAAA/TAAAAAAAA	downstream_gene_variant	Solyc06g065410	NAC domain-containing protein 37 (AHRD V3.3 *** A0A2G2WKG4_CAPBA)
6	40830774	SNP	0.891	0.2581	-0.633	G	A	G/G	G/A	A/A	upstream_gene_variant	Solyc06g069450	Haloacid dehalogenase-like hydrolase (HAD) superfamily protein (AHRD V3.3 *-* A0A1I9LMI0_ARATH)
6	40427060	SNP	0.8506	0.2179	-0.6328	A	T	A/T	A/T	T/T	upstream_gene_variant	Solyc06g068970	3-oxo-5-alpha-steroid 4-dehydrogenase (DUF1295) (AHRD V3.3 *** F4HRY1_ARATH)
6	40132481	INDEL	0.8542	0.2214	-0.6328	GGAGAGA	GGAGAGAGGCGTGAGAGA	GGAGAGA/GGAGAGAGGCGTGAGAGA	GGAGAGA/GGAGAGAGGCGTGAGAGA	GGAGAGAGGCGTGAGAGA/GGAGAGAGGCGTGAGAGA	upstream_gene_variant	Solyc06g068560	Major facilitator superfamily protein (AHRD V3.3 *** A0A1P8AUY7_ARATH)
6	40482565	SNP	0.8456	0.2129	-0.6327	C	T	C/T	C/T	T/T	upstream_gene_variant	Solyc06g069060	Unknown protein
6	40396282	SNP	0.9172	0.2846	-0.6326	A	G	A/A	A/G	G/G	upstream_gene_variant	Solyc06g068940	Calcium-dependent lipid-binding (CaLB domain) family protein (AHRD V3.3 *** A0A2U1LMA8_ARTAN)
6	40518087	INDEL	0.8726	0.24	-0.6326	GTTTTTTTT	GTTTTTTTTTT	GTTTTTTTTTT/GTTTTTTTTTT	GTTTTTTTTTT/GTTTTTTTTTT	GTTTTTTTTTT/GTTTTTTTTTT	upstream_gene_variant	Solyc06g069090	40S ribosomal protein S7 (AHRD V3.3 *-* A0A2G3D0S9_CAPCH)
6	40010301	SNP	0.8267	0.1942	-0.6324	G	T	G/T	G/T	T/T	missense_variant	Solyc06g068400	60S ribosomal protein L7-like protein (AHRD V3.3 *** B3TM16_ELAGV)
6	39797976	SNP	0.8824	0.25	-0.6324	T	C	T/C	T/C	C/C	upstream_gene_variant	Solyc06g068020	hypothetical protein (AHRD V3.3 *** AT1G15400.1)
6	40486621	SNP	0.8309	0.1986	-0.6323	A	G	A/G	A/G	G/G	downstream_gene_variant	Solyc06g069060	Unknown protein
6	39394800	SNP	0.8176	0.1854	-0.6322	A	G	A/G	A/G	G/G	intergenic_region	Solyc06g066510	Avr9/Cf-9 rapidly elicited protein 146 (AHRD V3.3 *-* Q9FQZ6_TOBAC)	Solyc06g066520	Avr9/Cf-9 rapidly elicited protein 146 (AHRD V3.3 *** Q9FQZ6_TOBAC)
6	39205196	SNP	0.8042	0.172	-0.6322	G	A	G/A	G/A	A/A	missense_variant	Solyc06g066245	Unknown protein
6	40347090	INDEL	0.96	0.3279	-0.6321	GAAAAAAAAAA	GAAAAAAAAAAA	GAAAAAAAAAA/GAAAAAAAAAA	GAAAAAAAAAAA/GAAAAAAAAAAA	GAAAAAAAAAAA/GAAAAAAAAAAA	upstream_gene_variant	Solyc06g068900	Nudix hydrolase 17, mitochondrial (AHRD V3.3 *** A0A2G2WL44_CAPBA)
6	40466450	SNP	0.8462	0.2143	-0.6319	G	T	G/T	G/T	T/T	intron_variant	Solyc06g069020	Elongation factor (AHRD V3.3 *** A0A200PY18_9MAGN)
6	39520259	SNP	0.8258	0.1939	-0.6319	T	C	T/C	T/C	C/C	downstream_gene_variant	Solyc06g066640	Photosystem I reaction center subunit VI, chloroplastic (AHRD V3.3 *** A0A2G2WLH8_CAPBA)
6	38987479	SNP	0.8319	0.2	-0.6319	A	G	A/G	A/G	G/G	upstream_gene_variant	Solyc06g065960	Agamous-like MADS-box protein AGL61 (AHRD V3.3 *** A0A2G2YTX6_CAPAN)
6	40814547	INDEL	0.8266	0.1948	-0.6318	ATTTTTTTTT	ATTTTTTTT	ATTTTTTTTT/ATTTTTTTTT	ATTTTTTTT/ATTTTTTTT	ATTTTTTTT/ATTTTTTTT	upstream_gene_variant	Solyc06g069430	FRUITFULL-like MADS-box 1
6	39584072	SNP	0.8072	0.1754	-0.6318	T	A	T/A	T/A	A/A	upstream_gene_variant	Solyc06g066760	Dual specificity phosphatase (AHRD V3.3 *** A0A200Q2H3_9MAGN)
6	40209732	SNP	0.8481	0.2164	-0.6317	C	T	C/T	C/T	T/T	upstream_gene_variant	Solyc06g068670	ACT domain-containing protein (AHRD V3.3 *** A0A2U1QDU0_ARTAN)
6	39842374	SNP	0.84	0.2083	-0.6317	C	T	C/T	C/T	T/T	upstream_gene_variant	Solyc06g068100	BTB/POZ domain-containing protein (AHRD V3.3 *-* A0A2G2WL18_CAPBA)
6	45111458	INDEL	0.8387	0.2072	-0.6315	GCTA	GCTACTA	GCTA/GCTACTA	GCTA/GCTACTA	GCTACTA/GCTACTA	disruptive_inframe_insertion	Solyc06g076340	Pumilio-like protein 1 (AHRD V3.3 *** A0A2G2WNK2_CAPBA)
6	45111458	INDEL	0.8387	0.2072	-0.6315	GCTA	GCTACTA	GCTA/GCTACTA	GCTA/GCTACTA	GCTACTA/GCTACTA	disruptive_inframe_insertion	Solyc06g076340	Pumilio-like protein 1 (AHRD V3.3 *** A0A2G2WNK2_CAPBA)
6	40518828	INDEL	0.8476	0.2162	-0.6314	AATATATATA	AATATATGTATAATTATTAATATATATATA	AATATATATA/AATATATGTATAATTATTAATATATATATA	AATATATATA/AATATATGTATAATTATTAATATATATATA	AATATATGTATAATTATTAATATATATATA/AATATATGTATAATTATTAATATATATATA	upstream_gene_variant	Solyc06g069090	40S ribosomal protein S7 (AHRD V3.3 *-* A0A2G3D0S9_CAPCH)
6	38234780	SNP	0.8418	0.2105	-0.6312	A	G	A/G	A/G	G/G	downstream_gene_variant	Solyc06g065073	Proteinase inhibitor type-2 (AHRD V3.3 *-* A0A2G2XU31_CAPAN)
6	39369554	SNP	0.8014	0.1702	-0.6312	A	C	A/C	A/C	C/C	upstream_gene_variant	Solyc06g066470	Poly(A) polymerase (AHRD V3.3 *** A0A2U1LQ18_ARTAN)
6	39728054	SNP	0.7943	0.1633	-0.6311	A	G	A/G	A/G	G/G	downstream_gene_variant	Solyc06g067890	Alpha/beta-Hydrolases superfamily protein (AHRD V3.3 *** A0A2U1NI49_ARTAN)
6	40050445	INDEL	0.8182	0.1871	-0.631	A	AT	A/AT	A/AT	AT/AT	downstream_gene_variant	Solyc06g068450	Non-specific serine/threonine protein kinase (AHRD V3.3 *** A0A2G2WLA4_CAPBA)
6	41083542	INDEL	0.9273	0.2963	-0.631	CAAAAAAAA	CAAAAAAA	CAAAAAAAA/CAAAAAAAA	CAAAAAAA/CAAAAAAA	CAAAAAAA/CAAAAAAA	upstream_gene_variant	Solyc06g069770	protein DCL, chloroplastic (AHRD V3.3 *** A0A2I4F4M4_9ROSI)
6	39279612	SNP	0.7597	0.1288	-0.6309	C	A	C/A	C/A	C/C	intergenic_region	Solyc06g066340	Homeodomain-like superfamily protein (AHRD V3.3 *-* A0A2U1QD82_ARTAN)	Solyc06g066345	Retrovirus-related Pol polyprotein from transposon TNT 1-94 (AHRD V3.3 *-* A0A2K3LWA1_TRIPR)
6	40223503	SNP	0.8686	0.2378	-0.6309	C	T	C/T	C/T	T/T	downstream_gene_variant	Solyc06g068700	Calreticulin/calnexin (AHRD V3.3 *** A0A200R3N5_9MAGN)
6	39931948	INDEL	0.8456	0.2147	-0.6309	GTTTTTTTTT	GTTTTTTTTTT	GTTTTTTTTT/GTTTTTTTTT	GTTTTTTTTTT/GTTTTTTTTTT	GTTTTTTTTTT/GTTTTTTTTTT	upstream_gene_variant	Solyc06g068240	Pyrophosphate-energized vacuolar membrane proton pump (AHRD V3.3 *** A0A2G3C949_CAPCH)
6	39543869	INDEL	0.8192	0.1885	-0.6307	GA	GAA	GA/GAA	GA/GAA	GAA/GAA	downstream_gene_variant	Solyc06g066700	serine-rich protein-like protein (AHRD V3.3 --* AT3G13227.1)
6	40122199	SNP	0.8057	0.175	-0.6307	C	A	C/A	C/A	A/A	upstream_gene_variant	Solyc06g068550	Eukaryotic aspartyl protease family protein (AHRD V3.3 *** A0A2U1P524_ARTAN)
6	38247862	SNP	0.8154	0.1847	-0.6307	T	C	T/C	T/C	C/C	downstream_gene_variant	Solyc06g065080	E3 ubiquitin-protein ligase BRE1A-like (AHRD V3.3 *-* XP_010314382.1)
6	40738441	SNP	0.8758	0.2452	-0.6306	G	A	G/A	G/A	A/A	5_prime_UTR_variant	Solyc06g069360	PHD and RING finger domain-containing protein (AHRD V3.3 *-* A0A2K3N8F5_TRIPR)
6	39247004	SNP	0.8917	0.2612	-0.6305	T	C	T/T	T/C	C/C	upstream_gene_variant	Solyc06g066320	Transcription factor IIS (AHRD V3.3 *** A0A200R1D0_9MAGN)
6	39262443	INDEL	0.8085	0.1781	-0.6304	GTTTTTTTTTTTT	GTTTTTTTTTTTTT	GTTTTTTTTTTTT/GTTTTTTTTTTTT	GTTTTTTTTTTTTT/GTTTTTTTTTTTTT	GTTTTTTTTTTTTT/GTTTTTTTTTTTTT	upstream_gene_variant	Solyc06g066340	Homeodomain-like superfamily protein (AHRD V3.3 *-* A0A2U1QD82_ARTAN)
6	45111459	INDEL	0.8189	0.1885	-0.6304	CTA	CTAATA	CTA/CTAATA	CTA/CTAATA	CTAATA/CTAATA	disruptive_inframe_insertion	Solyc06g076340	Pumilio-like protein 1 (AHRD V3.3 *** A0A2G2WNK2_CAPBA)
6	40179571	SNP	0.8984	0.2681	-0.6303	A	C	A/A	A/C	C/C	intron_variant	Solyc06g068630	F-box protein (AHRD V3.3 *** A0A2G3DAV0_CAPCH)
6	40004508	SNP	0.7959	0.1657	-0.6302	G	A	G/A	G/A	A/A	upstream_gene_variant	Solyc06g068380	PPPDE thiol peptidase family protein (AHRD V3.3 *-* O49393_ARATH)
6	38631287	SNP	0.8483	0.218	-0.6302	G	T	G/T	G/T	T/T	upstream_gene_variant	Solyc06g065620	Type 2 dna topoisomerase 6 subunit b-like protein (AHRD V3.3 *** A0A314LA60_NICAT)
6	39628498	SNP	0.8447	0.2148	-0.63	C	A	C/A	C/A	A/A	downstream_gene_variant	Solyc06g066800	Nucleotide-diphospho-sugar transferases superfamily protein (AHRD V3.3 *** AT1G64980.3)
6	40502629	SNP	0.9041	0.2741	-0.63	A	T	A/A	A/T	T/T	upstream_gene_variant	Solyc06g069070	Bifunctional inhibitor/lipid-transfer protein/seed storage 2S albumin superfamily protein (AHRD V3.3 *** A0A1I9LP30_ARATH)
6	39602844	SNP	0.9	0.27	-0.63	G	A	G/G	G/A	A/A	downstream_gene_variant	Solyc06g066780	DNA repair protein XRCC1 (AHRD V3.3 *** A0A2G2VAW6_CAPBA)
6	40251917	SNP	0.8421	0.2121	-0.63	G	A	G/A	G/A	A/A	downstream_gene_variant	Solyc06g068750	Transferring glycosyl group transferase (AHRD V3.3 *** A0A2K3L539_TRIPR)
6	37518656	INDEL	1	0.37	-0.63	TAAAAAAAA	TAAAAAAA	TAAAAAAAA/TAAAAAAAA	TAAAAAAAA/TAAAAAAA	TAAAAAAA/TAAAAAAA	upstream_gene_variant	Solyc06g063110	RING/U-box superfamily protein (AHRD V3.3 *** A0A2U1LDD8_ARTAN)
6	39106974	SNP	0.8571	0.2273	-0.6299	C	T	C/T	C/T	T/T	intron_variant	Solyc06g066140	Zinc finger, RING/FYVE/PHD-type (AHRD V3.3 *-* A0A2U1PW86_ARTAN)
6	39358850	SNP	0.8194	0.1898	-0.6297	A	G	A/G	A/G	G/G	downstream_gene_variant	Solyc06g066460	Nuclear poly(A) polymerase 4 (AHRD V3.3 *-* A0A2G2ZBI7_CAPAN)
6	40192342	INDEL	0.8815	0.2518	-0.6297	AT	A	AT/A	AT/A	A/A	3_prime_UTR_variant	Solyc06g068650	4-coumarate:CoA ligase (AHRD V3.3 *** Q42879_LITER)
6	39485463	SNP	0.8171	0.1875	-0.6296	A	T	A/T	A/T	T/T	downstream_gene_variant	Solyc06g066610	Golgin candidate 5 (AHRD V3.3 *** A0A2G2WLI4_CAPBA)
6	39790302	SNP	0.7908	0.1613	-0.6296	G	T	G/T	G/T	T/T	upstream_gene_variant	Solyc06g068010	Biotin carboxyl carrier protein of acetyl-CoA carboxylase (AHRD V3.3 *** A0A1J3F9E7_NOCCA)
6	39326651	SNP	0.8453	0.2159	-0.6294	C	T	C/T	C/T	T/T	upstream_gene_variant	Solyc06g066410	Profilin (AHRD V3.3 *** A0A1U8H559_CAPAN)
6	39477513	SNP	0.8125	0.1831	-0.6294	G	A	G/A	G/A	A/A	downstream_gene_variant	Solyc06g066600	plastidic glucose translocator 2
6	41005499	INDEL	0.8333	0.2039	-0.6294	TAAAAAAAA	TAAAAAAAAA	TAAAAAAAA/TAAAAAAAA	TAAAAAAAAA/TAAAAAAAAA	TAAAAAAAAA/TAAAAAAAAA	downstream_gene_variant	Solyc06g069640	dCTP pyrophosphatase 1 (AHRD V3.3 *** A0A1U8FHZ8_CAPAN)
6	40403446	INDEL	0.8246	0.1954	-0.6292	CTACTTAT	C	CTACTTAT/C	CTACTTAT/C	C/C	downstream_gene_variant	Solyc06g068940	Calcium-dependent lipid-binding (CaLB domain) family protein (AHRD V3.3 *** A0A2U1LMA8_ARTAN)
6	39655077	SNP	0.8092	0.18	-0.6292	C	T	C/T	C/T	T/T	upstream_gene_variant	Solyc06g066820	Le3OH-13b-hydroxylase
6	39480489	SNP	0.8649	0.2357	-0.6292	A	G	A/G	A/G	G/G	upstream_gene_variant	Solyc06g066590	Protein PLANT CADMIUM RESISTANCE 8 (AHRD V3.3 *** A0A2G2WLP0_CAPBA)
6	40157258	SNP	0.8618	0.2327	-0.6291	G	A	G/A	G/A	A/A	upstream_gene_variant	Solyc06g068600	Phosphate ABC transporter ATP-binding protein PstB (AHRD V3.3 *** A0A365XJ19_9ACTN)
6	39793354	SNP	0.8345	0.2055	-0.6291	T	C	T/C	T/C	C/C	downstream_gene_variant	Solyc06g068000	Unknown protein
6	40118833	SNP	0.8383	0.2093	-0.629	T	A	T/A	T/A	A/A	upstream_gene_variant	Solyc06g068540	ATP-dependent DNA helicase (AHRD V3.3 *** Q9ZUI1_ARATH)
6	40447887	SNP	0.8531	0.2244	-0.6288	C	T	C/T	C/T	T/T	upstream_gene_variant	Solyc06g069000	GPI-anchored protein (AHRD V3.3 *** AT3G18050.1)
6	39427264	INDEL	0.7969	0.1681	-0.6288	TCCCCCCCC	TCCCCCCCCC	TCCCCCCCCC/TCCCCCCCCC	TCCCCCCCC/TCCCCCCCC	TCCCCCCCC/TCCCCCCCC	intergenic_region	Solyc06g066530	DUF1677 domain-containing protein (AHRD V3.3 *** A0A1Q3DB84_CEPFO)	Solyc06g066540	Ethylene-responsive transcription factor (AHRD V3.3 *-* A0A2G2XMU8_CAPBA)
6	39303593	INDEL	0.8472	0.2185	-0.6287	TTATATATATATAT	TTATATATATATATATAT	TTATATATATATAT/TTATATATATATATATAT	TTATATATATATAT/TTATATATATATATATAT	TTATATATATATATATAT/TTATATATATATATATAT	intergenic_region	Solyc06g066360	RING/FYVE/PHD zinc finger superfamily protein (AHRD V3.3 *-* F4KE59_ARATH)	Solyc06g066370	WRKY transcription factor 31
6	40393697	SNP	0.8672	0.2385	-0.6287	C	A	C/A	C/A	A/A	missense_variant	Solyc06g068930	Jasmonate ZIM domain protein g (AHRD V3.3 *** I3WTA5_NICAT)
6	40393697	INDEL	0.8672	0.2385	-0.6287	CATAATAATAATAATAATAATAATAATAATA	CATAATAATAATAATAATAATAATAATAATAATAATA	CATAATAATAATAATAATAATAATAATAATA/CATAATAATAATAATAATAATAATAATAATA	CATAATAATAATAATAATAATAATAATAATA/CATAATAATAATAATAATAATAATAATAATAATAATA	./.	missense_variant	Solyc06g068930	Jasmonate ZIM domain protein g (AHRD V3.3 *** I3WTA5_NICAT)
6	40393697	INDEL	0.8672	0.2385	-0.6287	CATAATAATAATAATAATAATAATAATAATA	CATAATAATAATAATAATAATAATAATAATAATAATA	CATAATAATAATAATAATAATAATAATAATA/CATAATAATAATAATAATAATAATAATAATA	CATAATAATAATAATAATAATAATAATAATA/CATAATAATAATAATAATAATAATAATAATAATAATA	./.	missense_variant	Solyc06g068930	Jasmonate ZIM domain protein g (AHRD V3.3 *** I3WTA5_NICAT)
6	39231017	SNP	0.8	0.1714	-0.6286	T	C	T/C	T/C	C/C	upstream_gene_variant	Solyc06g066300	2-(3-amino-3-carboxypropyl)histidine synthase subunit 1 (AHRD V3.3 *** A0A2G3C7T2_CAPCH)
6	40825586	SNP	0.8625	0.2339	-0.6286	A	T	A/T	A/T	T/T	missense_variant	Solyc06g069440	Zinc finger transcription factor 45
6	39301810	INDEL	0.8156	0.187	-0.6286	T	TGACCCCA	T/TGACCCCA	T/TGACCCCA	TGACCCCA/TGACCCCA	intergenic_region	Solyc06g066360	RING/FYVE/PHD zinc finger superfamily protein (AHRD V3.3 *-* F4KE59_ARATH)	Solyc06g066370	WRKY transcription factor 31
6	39989534	SNP	0.7898	0.1613	-0.6285	C	T	C/T	C/T	T/T	upstream_gene_variant	Solyc06g068360	Ethylene-responsive transcription factor (AHRD V3.3 *** A0A2G2WLG1_CAPBA)
6	39610329	SNP	0.8024	0.1739	-0.6285	G	A	G/A	G/A	A/A	missense_variant	Solyc06g066790	N-alpha-acetyltransferase 15, NatA auxiliary subunit-like (AHRD V3.3 *** A0A2I4GME8_9ROSI)
6	39484177	SNP	0.8228	0.1942	-0.6285	C	T	C/T	C/T	T/T	downstream_gene_variant	Solyc06g066610	Golgin candidate 5 (AHRD V3.3 *** A0A2G2WLI4_CAPBA)
6	40102715	SNP	0.8593	0.2308	-0.6285	C	T	C/T	C/T	T/T	upstream_gene_variant	Solyc06g068510	MAP kinase kinase kinase 38
6	39710248	INDEL	0.7881	0.1598	-0.6283	TAAAA	TAAAAA	TAAAA/TAAAAA	TAAAAA/TAAAAA	TAAAAA/TAAAAA	downstream_gene_variant	Solyc06g067880	V-ATPase proteolipid subunit (AHRD V3.3 *** A0A200Q0M0_9MAGN)
6	40102591	SNP	0.876	0.2476	-0.6283	A	G	A/G	A/G	G/G	upstream_gene_variant	Solyc06g068510	MAP kinase kinase kinase 38
6	39240049	SNP	0.9091	0.2809	-0.6282	G	A	G/G	G/A	A/A	upstream_gene_variant	Solyc06g066310	Phosphomevalonate kinase (AHRD V3.3 *** A0A2L0V4K1_9APIA)
10	52344455	SNP	0.7333	0.1053	-0.6281	T	C	T/C	T/C	T/T	intergenic_region	Solyc10g052710	F-box protein (AHRD V3.3 *** A0A2K3P6V3_TRIPR)	Solyc10g052712	Unknown protein
6	40278383	SNP	0.878	0.25	-0.628	T	C	T/C	T/C	C/C	upstream_gene_variant	Solyc06g068810	Pentatricopeptide repeat-containing protein (AHRD V3.3 *** A0A2G3C962_CAPCH)
6	40396378	SNP	0.8817	0.2537	-0.6279	G	A	G/A	G/A	A/A	upstream_gene_variant	Solyc06g068940	Calcium-dependent lipid-binding (CaLB domain) family protein (AHRD V3.3 *** A0A2U1LMA8_ARTAN)
6	40498875	INDEL	0.8333	0.2055	-0.6279	ATTT	ATTTT	ATTT/ATTTT	ATTT/ATTTT	ATTTT/ATTTT	upstream_gene_variant	Solyc06g069070	Bifunctional inhibitor/lipid-transfer protein/seed storage 2S albumin superfamily protein (AHRD V3.3 *** A0A1I9LP30_ARATH)
3	63936005	INDEL	1	0.3721	-0.6279	CAAAAAAA	CAAAAAAAA	CAAAAAAA/CAAAAAAA	CAAAAAAA/CAAAAAAAA	CAAAAAAAA/CAAAAAAAA	upstream_gene_variant	Solyc03g121380	Mitochondrial outer membrane import complex protein METAXIN (AHRD V3.3 *-* A0A2G2V8U8_CAPBA)
6	39645261	INDEL	0.8562	0.2283	-0.6278	GTTGGGCCTATTGGGCC	GTTGGGCC	GTTGGGCCTATTGGGCC/GTTGGGCC	GTTGGGCCTATTGGGCC/GTTGGGCC	GTTGGGCC/GTTGGGCC	intergenic_region	Solyc06g066810	Katanin p60 ATPase-containing subunit A1 (AHRD V3.3 *** A0A1U8HDY3_CAPAN)	Solyc06g066820	Le3OH-13b-hydroxylase
6	39539362	INDEL	0.8467	0.219	-0.6277	TCC	TC	TCC/TC	TCC/TC	TC/TC	upstream_gene_variant	Solyc06g066680	Mitochondrial carrier protein (AHRD V3.3 *** A0A200PP03_9MAGN)
6	39309475	SNP	0.8214	0.1939	-0.6276	A	T	A/T	A/T	T/T	upstream_gene_variant	Solyc06g066370	WRKY transcription factor 31
6	39863140	SNP	0.8588	0.2313	-0.6275	G	A	G/A	G/A	A/A	upstream_gene_variant	Solyc06g068130	Tetratricopeptide repeat (TPR)-like superfamily protein (AHRD V3.3 *-* F4K464_ARATH)
6	39503287	INDEL	0.7829	0.1554	-0.6275	GAAAAAAAA	GAAAAAAAAA	GAAAAAAAA/GAAAAAAAA	GAAAAAAAAA/GAAAAAAAAA	GAAAAAAAAA/GAAAAAAAAA	upstream_gene_variant	Solyc06g066610	Golgin candidate 5 (AHRD V3.3 *** A0A2G2WLI4_CAPBA)
6	39435344	SNP	0.7758	0.1484	-0.6274	A	G	A/G	A/G	G/G	upstream_gene_variant	Solyc06g066550	LETM1-like protein (AHRD V3.3 *** A0A2U1PU88_ARTAN)
6	39728482	SNP	0.7834	0.156	-0.6274	T	G	T/G	T/G	G/G	synonymous_variant	Solyc06g067910	DUF642 domain-containing protein (AHRD V3.3 *** A0A1Q3BMB3_CEPFO)
6	39624449	SNP	0.8212	0.1938	-0.6274	C	T	C/T	C/T	T/T	upstream_gene_variant	Solyc06g066800	Nucleotide-diphospho-sugar transferases superfamily protein (AHRD V3.3 *** AT1G64980.3)
6	38466823	SNP	0.8198	0.1925	-0.6272	T	C	T/C	T/C	C/C	upstream_gene_variant	Solyc06g065410	NAC domain-containing protein 37 (AHRD V3.3 *** A0A2G2WKG4_CAPBA)
6	40274696	SNP	0.8758	0.2486	-0.6272	A	T	A/T	A/T	T/T	upstream_gene_variant	Solyc06g068810	Pentatricopeptide repeat-containing protein (AHRD V3.3 *** A0A2G3C962_CAPCH)
6	39484961	SNP	0.7978	0.1707	-0.6271	A	G	A/G	A/G	G/G	downstream_gene_variant	Solyc06g066610	Golgin candidate 5 (AHRD V3.3 *** A0A2G2WLI4_CAPBA)
6	39867080	INDEL	0.883	0.256	-0.6271	AATT	AATTCATT	AATT/AATT	AATT/AATTCATT	AATTCATT/AATTCATT	upstream_gene_variant	Solyc06g068140	Methyl-CpG-binding domain-containing protein 11 (AHRD V3.3 *** A0A2G2ZBW5_CAPAN)
6	39867080	INDEL	0.883	0.256	-0.6271	AATT	AATTCATT	AATT/AATT	AATT/AATTCATT	AATTCATT/AATTCATT	upstream_gene_variant	Solyc06g068140	Methyl-CpG-binding domain-containing protein 11 (AHRD V3.3 *** A0A2G2ZBW5_CAPAN)
6	39867080	INDEL	0.883	0.256	-0.6271	AATT	AATTCATT	AATT/AATT	AATT/AATTCATT	AATTCATT/AATTCATT	upstream_gene_variant	Solyc06g068140	Methyl-CpG-binding domain-containing protein 11 (AHRD V3.3 *** A0A2G2ZBW5_CAPAN)
6	39456716	INDEL	0.8232	0.1961	-0.6271	TCCAAATGACCAAATG	TCCAAATG	TCCAAATGACCAAATG/TCCAAATG	TCCAAATGACCAAATG/TCCAAATG	TCCAAATG/TCCAAATG	upstream_gene_variant	Solyc06g066560	tonoplast intrinsic protein 2.5
6	40093905	SNP	0.805	0.1779	-0.6271	A	G	A/G	A/G	G/G	upstream_gene_variant	Solyc06g068500	Chaperone protein DnaJ (AHRD V3.3 *** A0A2G2WQF7_CAPBA)
6	39914617	SNP	0.8726	0.2458	-0.6268	T	C	T/C	T/C	C/C	intergenic_region	Solyc06g068220	Alpha/beta-Hydrolases superfamily protein (AHRD V3.3 *** Q8VZ57_ARATH)	Solyc06g068230	Tetratricopeptide repeat (TPR)-like superfamily protein (AHRD V3.3 *** A0A2U1MYN5_ARTAN)
6	39852777	SNP	0.825	0.1983	-0.6267	A	T	A/T	A/T	T/T	downstream_gene_variant	Solyc06g068110	cytochrome P450 family protein (AHRD V3.3 *** AT3G15760.1)
6	39802381	SNP	0.8947	0.268	-0.6267	A	G	A/A	A/G	G/G	upstream_gene_variant	Solyc06g068040	Pectin lyase-like superfamily protein (AHRD V3.3 *** A0A2U1NJW4_ARTAN)
6	39429132	SNP	0.8467	0.22	-0.6267	G	A	G/A	G/A	A/A	intergenic_region	Solyc06g066530	DUF1677 domain-containing protein (AHRD V3.3 *** A0A1Q3DB84_CEPFO)	Solyc06g066540	Ethylene-responsive transcription factor (AHRD V3.3 *-* A0A2G2XMU8_CAPBA)
6	39716571	SNP	0.8053	0.1786	-0.6267	A	T	A/T	A/T	T/T	upstream_gene_variant	Solyc06g067890	Alpha/beta-Hydrolases superfamily protein (AHRD V3.3 *** A0A2U1NI49_ARTAN)
6	38342884	SNP	0.8176	0.1911	-0.6265	C	T	C/T	C/T	T/T	missense_variant	Solyc06g065260	Receptor-like protein kinase (AHRD V3.3 *** A0A2R6RP54_ACTCH)
6	40132480	INDEL	0.8462	0.2197	-0.6265	TGGAGAGA	TGGAGAGAGGCGGGAGAGA	TGGAGAGA/TGGAGAGAGGCGGGAGAGA	TGGAGAGA/TGGAGAGAGGCGGGAGAGA	TGGAGAGAGGCGGGAGAGA/TGGAGAGAGGCGGGAGAGA	upstream_gene_variant	Solyc06g068560	Major facilitator superfamily protein (AHRD V3.3 *** A0A1P8AUY7_ARATH)
6	40132480	INDEL	0.8462	0.2197	-0.6265	TGGAGAGA	TGGAGAGAGGCGGGAGAGA	TGGAGAGA/TGGAGAGAGGCGGGAGAGA	TGGAGAGA/TGGAGAGAGGCGGGAGAGA	TGGAGAGAGGCGGGAGAGA/TGGAGAGAGGCGGGAGAGA	upstream_gene_variant	Solyc06g068560	Major facilitator superfamily protein (AHRD V3.3 *** A0A1P8AUY7_ARATH)
6	38765942	SNP	0.8527	0.2263	-0.6264	T	C	T/C	T/C	C/C	intron_variant	Solyc06g065700	WD40 repeat (AHRD V3.3 *** A0A200QHW0_9MAGN)
6	40829563	SNP	0.8636	0.2373	-0.6263	G	T	G/T	G/T	T/T	upstream_gene_variant	Solyc06g069450	Haloacid dehalogenase-like hydrolase (HAD) superfamily protein (AHRD V3.3 *-* A0A1I9LMI0_ARATH)
6	41081676	SNP	0.8322	0.2059	-0.6263	A	C	A/C	A/C	C/C	upstream_gene_variant	Solyc06g069760	Dof zinc finger protein (AHRD V3.3 *** A0A2K3MQ38_TRIPR)
6	40209130	INDEL	0.8403	0.2143	-0.6261	ATTTTTTTT	ATTTTTTTTT	ATTTTTTTT/ATTTTTTTT	ATTTTTTTTT/ATTTTTTTTT	ATTTTTTTTT/ATTTTTTTTT	upstream_gene_variant	Solyc06g068670	ACT domain-containing protein (AHRD V3.3 *** A0A2U1QDU0_ARTAN)
6	39921833	INDEL	0.9304	0.3043	-0.6261	GC	GCTC	GC/GC	GC/GCTC	GCTC/GCTC	intron_variant	Solyc06g068230	Tetratricopeptide repeat (TPR)-like superfamily protein (AHRD V3.3 *** A0A2U1MYN5_ARTAN)
6	39990958	SNP	0.8099	0.1839	-0.626	T	G	T/G	T/G	G/G	upstream_gene_variant	Solyc06g068370	Unknown protein
6	39463160	SNP	0.8052	0.1793	-0.6259	C	G	C/G	C/G	G/G	upstream_gene_variant	Solyc06g066580	bHLH transcription factor137
6	39540303	INDEL	0.9913	0.3654	-0.6259	AAAATTGTTTCCAAATTGTT	AAAATTGTT	AAAATTGTTTCCAAATTGTT/AAAATTGTTTCCAAATTGTT	AAAATTGTTTCCAAATTGTT/AAAATTGTT	AAAATTGTT/AAAATTGTT	upstream_gene_variant	Solyc06g066680	Mitochondrial carrier protein (AHRD V3.3 *** A0A200PP03_9MAGN)
6	38669833	SNP	0.84	0.2143	-0.6257	A	T	A/T	A/T	T/T	intergenic_region	Solyc06g065630	flavin monooxygenase	Solyc06g065640	Transcriptional corepressor LEUNIG (AHRD V3.3 *** A0A2G2WKG2_CAPBA)
6	40765299	SNP	0.8634	0.2378	-0.6256	C	T	C/T	C/T	T/T	upstream_gene_variant	Solyc06g069380	O-fucosyltransferase (AHRD V3.3 *** A0A2P5EBU6_TREOI)
6	39466297	INDEL	0.78	0.1544	-0.6256	CTATATATATAT	CTATATATATATAT	CTATATATATAT/CTATATATATATAT	CTATATATATAT/CTATATATATATAT	CTATATATATATAT/CTATATATATATAT	intron_variant	Solyc06g066580	bHLH transcription factor137
6	38361435	SNP	0.7987	0.1731	-0.6256	T	C	T/C	T/C	C/C	downstream_gene_variant	Solyc06g065290	Protein phosphatase 1 regulatory subunit 11 (AHRD V3.3 *-* A0A1Y1IFT0_KLENI)
6	39297343	SNP	0.863	0.2374	-0.6256	A	G	A/G	A/G	G/G	upstream_gene_variant	Solyc06g066360	RING/FYVE/PHD zinc finger superfamily protein (AHRD V3.3 *-* F4KE59_ARATH)
6	39645813	SNP	0.8609	0.2353	-0.6256	G	A	G/A	G/A	A/A	intergenic_region	Solyc06g066810	Katanin p60 ATPase-containing subunit A1 (AHRD V3.3 *** A0A1U8HDY3_CAPAN)	Solyc06g066820	Le3OH-13b-hydroxylase
6	39179935	SNP	0.8058	0.1802	-0.6256	T	C	T/C	T/C	C/C	upstream_gene_variant	Solyc06g066230	Cytochrome 71D7 (AHRD V3.3 *** A0A2G3C7P6_CAPCH)
6	39833343	SNP	0.8012	0.1757	-0.6255	C	A	C/A	C/A	A/A	upstream_gene_variant	Solyc06g068080	SNARE-like superfamily protein (AHRD V3.3 *** A0A2U1KJN4_ARTAN)
6	40642628	SNP	0.88	0.2545	-0.6255	C	T	C/T	C/T	T/T	downstream_gene_variant	Solyc06g069240	branched1b
6	40228164	SNP	0.891	0.2657	-0.6253	C	G	C/C	C/G	G/G	upstream_gene_variant	Solyc06g068700	Calreticulin/calnexin (AHRD V3.3 *** A0A200R3N5_9MAGN)
6	40958584	SNP	0.8205	0.1953	-0.6252	C	T	C/T	C/T	T/T	upstream_gene_variant	Solyc06g069565	UPF0725 protein (AHRD V3.3 *** XP_004235347.1)
6	40220540	INDEL	0.8841	0.259	-0.6251	ATT	ATTT	ATT/ATT	ATT/ATTT	ATTT/ATTT	downstream_gene_variant	Solyc06g068680	Respiratory burst oxidase homolog (AHRD V3.3 *** Q84KK7_NICBE)
6	40064557	SNP	0.7907	0.1657	-0.625	A	G	A/G	A/G	G/G	upstream_gene_variant	Solyc06g068460	WRKY transcription factor 40
6	39709545	SNP	0.9054	0.2804	-0.625	T	C	T/T	T/C	C/C	downstream_gene_variant	Solyc06g067880	V-ATPase proteolipid subunit (AHRD V3.3 *** A0A200Q0M0_9MAGN)
5	21514671	SNP	0.75	0.125	-0.625	A	C	A/C	A/C	C/C	intergenic_region	Solyc05g018440	Unknown protein	Solyc05g018450	Unknown protein
5	11821151	SNP	0.625	0	-0.625	C	G	C/G	G/G	G/G	intergenic_region	Solyc05g015710	transmembrane protein (AHRD V3.3 *** AT1G27290.2)	Solyc05g015720	MADS-box transcription factor (AHRD V3.3 *** F1T119_9ERIC)
6	39841326	SNP	0.7638	0.1389	-0.6249	T	C	T/C	T/C	C/C	upstream_gene_variant	Solyc06g068100	BTB/POZ domain-containing protein (AHRD V3.3 *-* A0A2G2WL18_CAPBA)
6	38387335	SNP	0.7866	0.1618	-0.6247	T	C	T/C	T/C	C/C	upstream_gene_variant	Solyc06g065330	Receptor-like proteiny region, transmembrane domain-and RING domain-containing protein 2 (AHRD V3.3 *** A0A2G2WKE0_CAPBA)
6	39202833	SNP	0.8385	0.2138	-0.6247	G	A	G/A	G/A	A/A	upstream_gene_variant	Solyc06g066245	Unknown protein
6	40913235	SNP	0.8974	0.2727	-0.6247	G	A	G/A	G/A	A/A	downstream_gene_variant	Solyc06g069510	hypothetical protein (AHRD V3.3 *** AT5G07950.1)
6	40318757	SNP	0.8477	0.2231	-0.6246	C	G	C/G	C/G	G/G	downstream_gene_variant	Solyc06g068853	DCD (Development and Cell Death) domain protein (AHRD V3.3 --* F4K518_ARATH)
6	39741786	SNP	0.8057	0.1812	-0.6245	C	T	C/T	C/T	T/T	upstream_gene_variant	Solyc06g067920	Cytochrome c1 (AHRD V3.3 *** A0A200Q1S0_9MAGN)
6	40153514	SNP	0.8305	0.2061	-0.6244	A	G	A/G	A/G	G/G	downstream_gene_variant	Solyc06g068600	Phosphate ABC transporter ATP-binding protein PstB (AHRD V3.3 *** A0A365XJ19_9ACTN)
6	38372157	SNP	0.8146	0.1902	-0.6244	C	T	C/T	C/T	T/T	upstream_gene_variant	Solyc06g065310	Biotin/lipoate A/B protein ligase family (AHRD V3.3 *** A0A2U1MSZ4_ARTAN)
6	39321122	INDEL	0.8531	0.2288	-0.6244	A	AAAG	A/AAAG	A/AAAG	AAAG/AAAG	downstream_gene_variant	Solyc06g066390	AP2-like ethylene-responsive transcription factor BBM2 (AHRD V3.3 *** A0A1U8H0S8_CAPAN)
6	39615718	SNP	0.8156	0.1914	-0.6242	G	A	G/A	G/A	A/A	missense_variant	Solyc06g066790	N-alpha-acetyltransferase 15, NatA auxiliary subunit-like (AHRD V3.3 *** A0A2I4GME8_9ROSI)
6	38740843	SNP	0.8846	0.2605	-0.6241	G	T	G/G	G/T	T/T	intron_variant	Solyc06g065680	cyclin A2
6	39999423	SNP	0.8741	0.25	-0.6241	G	A	G/A	G/A	A/A	downstream_gene_variant	Solyc06g068370	Unknown protein
6	39358881	INDEL	0.8333	0.2093	-0.624	ATTTTTT	ATTTTTTTTT	ATTTTTT/ATTTTTTTTT	ATTTTTT/ATTTTTTTTT	ATTTTTTTTT/ATTTTTTTTT	downstream_gene_variant	Solyc06g066460	Nuclear poly(A) polymerase 4 (AHRD V3.3 *-* A0A2G2ZBI7_CAPAN)
6	40033571	SNP	0.8227	0.1988	-0.6239	T	C	T/C	T/C	C/C	intron_variant	Solyc06g068430	Sister chromatid cohesion PDS5-like protein (AHRD V3.3 *-* A0A2K3P6L1_TRIPR)
6	38942434	SNP	0.8438	0.2201	-0.6236	A	T	A/T	A/T	T/T	downstream_gene_variant	Solyc06g065900	Serine-rich protein (AHRD V3.3 *** Q8L8M8_ARATH)
6	39196602	INDEL	0.7885	0.1648	-0.6236	TATATAT	TATATATATAAATATAT	TATATAT/TATATATATAAATATAT	TATATAT/TATATATATAAATATAT	TATATATATAAATATAT/TATATATATAAATATAT	intron_variant	Solyc06g066240	Cytochrome (AHRD V3.3 *** A0A1U8F0H8_CAPAN)
6	39196602	INDEL	0.7885	0.1648	-0.6236	TATATAT	TATATATATAAATATAT	TATATAT/TATATATATAAATATAT	TATATAT/TATATATATAAATATAT	TATATATATAAATATAT/TATATATATAAATATAT	intron_variant	Solyc06g066240	Cytochrome (AHRD V3.3 *** A0A1U8F0H8_CAPAN)
6	39196605	INDEL	0.8276	0.2041	-0.6235	ATAT	ATATATATATCTAT	ATAT/ATATATATATCTAT	ATAT/ATATATATATCTAT	ATATATATATCTAT/ATATATATATCTAT	intron_variant	Solyc06g066240	Cytochrome (AHRD V3.3 *** A0A1U8F0H8_CAPAN)
6	39440152	INDEL	0.9091	0.2857	-0.6234	ATTTTTTTTTTTT	ATTTTTTTTTTTTT	ATTTTTTTTTTTT/ATTTTTTTTTTTT	ATTTTTTTTTTTTT/ATTTTTTTTTTTTT	ATTTTTTTTTTTTT/ATTTTTTTTTTTTT	upstream_gene_variant	Solyc06g066540	Ethylene-responsive transcription factor (AHRD V3.3 *-* A0A2G2XMU8_CAPBA)
6	39981908	SNP	0.7962	0.1728	-0.6233	A	G	A/G	A/G	G/G	downstream_gene_variant	Solyc06g068350	Unknown protein
6	39731677	SNP	0.8462	0.2229	-0.6233	T	C	T/C	T/C	C/C	upstream_gene_variant	Solyc06g067910	DUF642 domain-containing protein (AHRD V3.3 *** A0A1Q3BMB3_CEPFO)
6	39992368	INDEL	0.8	0.1768	-0.6232	GTTT	GTTTT	GTTT/GTTTT	GTTT/GTTTT	GTTTT/GTTTT	upstream_gene_variant	Solyc06g068370	Unknown protein
6	39627991	SNP	0.7978	0.1747	-0.6231	A	T	A/T	A/T	T/T	downstream_gene_variant	Solyc06g066800	Nucleotide-diphospho-sugar transferases superfamily protein (AHRD V3.3 *** AT1G64980.3)
6	39590886	SNP	0.8333	0.2102	-0.6231	A	G	A/G	A/G	G/G	upstream_gene_variant	Solyc06g066770	F-box/kelch-repeat protein (AHRD V3.3 *** A0A1J3DG12_NOCCA)
6	39472202	SNP	0.8658	0.2427	-0.6231	A	G	A/G	A/G	G/G	downstream_gene_variant	Solyc06g066580	bHLH transcription factor137
6	40001803	SNP	0.8472	0.2244	-0.6229	A	C	A/C	A/C	C/C	upstream_gene_variant	Solyc06g068380	PPPDE thiol peptidase family protein (AHRD V3.3 *-* O49393_ARATH)
6	40599669	SNP	0.8526	0.2297	-0.6228	A	G	A/G	A/G	G/G	upstream_gene_variant	Solyc06g069190	Eukaryotic aspartyl protease family protein (AHRD V3.3 *** A0A2U1MGD4_ARTAN)
6	40074969	INDEL	0.8319	0.2091	-0.6228	CTTTTTTTTT	CTTTTTTTTTT	CTTTTTTTTT/CTTTTTTTTT	CTTTTTTTTTT/CTTTTTTTTTT	CTTTTTTTTTT/CTTTTTTTTTT	upstream_gene_variant	Solyc06g068470	Phosphatidyl-N-methylethanolamine N-methyltransferase (AHRD V3.3 *** A0A2G2ZC28_CAPAN)
6	40493018	SNP	0.8547	0.232	-0.6226	G	A	G/A	G/A	A/A	intergenic_region	Solyc06g069060	Unknown protein	Solyc06g069070	Bifunctional inhibitor/lipid-transfer protein/seed storage 2S albumin superfamily protein (AHRD V3.3 *** A0A1I9LP30_ARATH)
6	39309246	INDEL	0.7976	0.175	-0.6226	GTGATTGATTGATTG	GTGATTGATTGATTGATTG	GTGATTGATTGATTG/GTGATTGATTGATTGATTG	GTGATTGATTGATTG/GTGATTGATTGATTGATTG	GTGATTGATTGATTGATTG/GTGATTGATTGATTGATTG	upstream_gene_variant	Solyc06g066370	WRKY transcription factor 31
6	39309246	INDEL	0.7976	0.175	-0.6226	GTGATTGATTGATTG	GTGATTGATTGATTGATTG	GTGATTGATTGATTG/GTGATTGATTGATTGATTG	GTGATTGATTGATTG/GTGATTGATTGATTGATTG	GTGATTGATTGATTGATTG/GTGATTGATTGATTGATTG	upstream_gene_variant	Solyc06g066370	WRKY transcription factor 31
6	39109554	SNP	0.8303	0.2077	-0.6226	A	T	A/T	A/T	T/T	downstream_gene_variant	Solyc06g066140	Zinc finger, RING/FYVE/PHD-type (AHRD V3.3 *-* A0A2U1PW86_ARTAN)
6	39287990	INDEL	0.8364	0.2138	-0.6226	AT	A	AT/A	AT/A	A/A	upstream_gene_variant	Solyc06g066345	Retrovirus-related Pol polyprotein from transposon TNT 1-94 (AHRD V3.3 *-* A0A2K3LWA1_TRIPR)
6	39403911	SNP	0.8225	0.2	-0.6225	A	G	A/G	A/G	G/G	intergenic_region	Solyc06g066510	Avr9/Cf-9 rapidly elicited protein 146 (AHRD V3.3 *-* Q9FQZ6_TOBAC)	Solyc06g066520	Avr9/Cf-9 rapidly elicited protein 146 (AHRD V3.3 *** Q9FQZ6_TOBAC)
6	39849785	INDEL	0.8593	0.237	-0.6222	TGG	TG	TGG/TGG	TGG/TG	TG/TG	upstream_gene_variant	Solyc06g068120	DUF4050 family protein (AHRD V3.3 *** Q8L920_ARATH)
6	40147358	SNP	0.8246	0.2025	-0.6221	A	G	A/G	A/G	G/G	upstream_gene_variant	Solyc06g068590	Serine/threonine-protein kinase fray2 (AHRD V3.3 *** A0A2G2ZC59_CAPAN)
6	40239072	INDEL	0.9156	0.2936	-0.622	ATAACCCTAATAT	A	ATAACCCTAATAT/A	ATAACCCTAATAT/A	A/A	upstream_gene_variant	Solyc06g068720	Mitochondrial substrate carrier family protein (AHRD V3.3 *** F4KBU1_ARATH)
6	40434586	SNP	0.8243	0.2025	-0.6218	G	A	G/A	G/A	A/A	upstream_gene_variant	Solyc06g068980	MAP kinase kinase kinase 39
6	40482520	INDEL	0.8333	0.2117	-0.6217	ATTTATTTTATTTTATTT	ATTTATTTTATTT	ATTTATTTTATTTTATTT/ATTTATTTTATTT	ATTTATTTTATTTTATTT/ATTTATTTTATTT	ATTTATTTTATTT/ATTTATTTTATTT	upstream_gene_variant	Solyc06g069060	Unknown protein
6	40005752	SNP	0.7847	0.1631	-0.6216	A	T	A/T	A/T	T/T	upstream_gene_variant	Solyc06g068390	Zinc finger protein 4 (AHRD V3.3 *** A0A2G3C958_CAPCH)
6	40266571	INDEL	0.8806	0.259	-0.6216	ATTTTTTTTT	ATTTTTTTT	ATTTTTTTTT/ATTTTTTTTT	ATTTTTTTT/ATTTTTTTT	ATTTTTTTT/ATTTTTTTT	upstream_gene_variant	Solyc06g068800	Sec14p-like phosphatidylinositol transfer family protein (AHRD V3.3 *** A0A2U1PFN3_ARTAN)
6	40209462	INDEL	0.9022	0.2806	-0.6216	TAAAAAAAAAAAAA	TAAAAAAAAAAAA	TAAAAAAAAAAAAA/TAAAAAAAAAAAAA	TAAAAAAAAAAAA/TAAAAAAAAAAAA	TAAAAAAAAAAAA/TAAAAAAAAAAAA	upstream_gene_variant	Solyc06g068670	ACT domain-containing protein (AHRD V3.3 *** A0A2U1QDU0_ARTAN)
6	40483447	SNP	0.8363	0.2148	-0.6215	T	G	T/G	T/G	G/G	upstream_gene_variant	Solyc06g069060	Unknown protein
6	40236755	SNP	0.8323	0.2109	-0.6214	C	T	C/T	C/T	T/T	downstream_gene_variant	Solyc06g068730	Stress up-regulated Nod 19 (AHRD V3.3 *** A0A200R3S5_9MAGN)
6	40250277	SNP	0.8571	0.2357	-0.6214	C	T	C/T	C/T	T/T	downstream_gene_variant	Solyc06g068740	NAD(P)-binding Rossmann-fold superfamily protein (AHRD V3.3 *** A0A2U1MGW3_ARTAN)
6	39522846	SNP	0.7833	0.162	-0.6213	T	A	T/A	T/A	A/A	upstream_gene_variant	Solyc06g066650	Rop guanine nucleotide exchange factor 12 (AHRD V3.3 *** A0A1U8HDV5_CAPAN)
6	39478221	SNP	0.8049	0.1837	-0.6212	A	G	A/G	A/G	G/G	downstream_gene_variant	Solyc06g066600	plastidic glucose translocator 2
6	39269312	SNP	0.9281	0.3069	-0.6212	A	G	A/A	A/G	G/G	intron_variant	Solyc06g066340	Homeodomain-like superfamily protein (AHRD V3.3 *-* A0A2U1QD82_ARTAN)
6	39470669	INDEL	0.8603	0.2391	-0.6212	AATATATAT	AATATATATAT	AATATATAT/AATATATATAT	AATATATAT/AATATATATAT	AATATATATAT/AATATATATAT	downstream_gene_variant	Solyc06g066580	bHLH transcription factor137
6	40385511	INDEL	0.8684	0.2473	-0.6211	TAA	TA	TAA/TAA	TAA/TA	TA/TA	intergenic_region	Solyc06g068920	Protein kinase domain (AHRD V3.3 *** A0A200QLB1_9MAGN)	Solyc06g068930	Jasmonate ZIM domain protein g (AHRD V3.3 *** I3WTA5_NICAT)
6	40807515	INDEL	0.85	0.2289	-0.6211	CT	CTT	CT/CTT	CT/CTT	CTT/CTT	upstream_gene_variant	Solyc06g069420	Adenine nucleotide alpha hydrolases-like superfamily protein (AHRD V3.3 *** Q9M9P7_ARATH)
6	40263625	SNP	0.8258	0.2047	-0.6211	A	T	A/T	A/T	T/T	upstream_gene_variant	Solyc06g068800	Sec14p-like phosphatidylinositol transfer family protein (AHRD V3.3 *** A0A2U1PFN3_ARTAN)
6	38729437	INDEL	0.8483	0.2273	-0.621	ATTTTTTTTT	ATTTTTTTTTT	ATTTTTTTTTT/ATTTTTTTTTT	ATTTTTTTTT/ATTTTTTTTT	ATTTTTTTTT/ATTTTTTTTT	intergenic_region	Solyc06g065670	Pleiotropic drug resistance protein 4 (AHRD V3.3 *** A0A2G2WKR5_CAPBA)	Solyc06g065680	cyclin A2
6	45837174	SNP	0.7778	0.1569	-0.6209	G	A	G/A	G/A	A/A	downstream_gene_variant	Solyc06g082460	ovate family protein 14
6	40385270	SNP	0.8324	0.2115	-0.6208	C	T	C/T	C/T	T/T	intergenic_region	Solyc06g068920	Protein kinase domain (AHRD V3.3 *** A0A200QLB1_9MAGN)	Solyc06g068930	Jasmonate ZIM domain protein g (AHRD V3.3 *** I3WTA5_NICAT)
6	38883836	SNP	0.825	0.2042	-0.6208	G	A	G/A	G/A	A/A	upstream_gene_variant	Solyc06g065800	Mitochondrial glycoprotein (AHRD V3.3 *** A0A200PPZ5_9MAGN)
6	39859067	INDEL	0.8165	0.1957	-0.6208	CGTGTGTG	CGTGTG	CGTGTGTG/CGTGTG	CGTGTGTG/CGTGTG	CGTGTG/CGTGTG	downstream_gene_variant	Solyc06g068120	DUF4050 family protein (AHRD V3.3 *** Q8L920_ARATH)
6	38228665	SNP	0.8397	0.2189	-0.6208	G	A	G/A	G/A	A/A	upstream_gene_variant	Solyc06g065070	FAD-binding Berberine family protein (AHRD V3.3 *** A0A2U1LDC6_ARTAN)
6	39908126	SNP	0.85	0.2292	-0.6208	T	A	T/A	T/A	A/A	downstream_gene_variant	Solyc06g068220	Alpha/beta-Hydrolases superfamily protein (AHRD V3.3 *** Q8VZ57_ARATH)
6	39859452	SNP	0.96	0.3393	-0.6207	A	G	A/A	A/G	G/G	downstream_gene_variant	Solyc06g068120	DUF4050 family protein (AHRD V3.3 *** Q8L920_ARATH)
4	49011808	INDEL	1	0.3793	-0.6207	GTGTCT	GT	GTGTCT/GTGTCT	GTGTCT/GT	GT/GT	intergenic_region	Solyc04g051155	Myb/SANT-like domain-containing protein (AHRD V3.3 *-* A0A2U1P375_ARTAN)	Solyc04g051160	Sugar/inositol transporter (AHRD V3.3 *** A0A200QQ41_9MAGN)
6	40769750	SNP	0.8254	0.2048	-0.6206	A	C	A/C	A/C	C/C	intergenic_region	Solyc06g069380	O-fucosyltransferase (AHRD V3.3 *** A0A2P5EBU6_TREOI)	Solyc06g150130	Dof zinc finger protein PBF (AHRD V3.3 *** A0A2G2WLZ1_CAPBA)
6	39911035	SNP	0.937	0.3165	-0.6206	C	T	C/C	C/T	T/T	intergenic_region	Solyc06g068220	Alpha/beta-Hydrolases superfamily protein (AHRD V3.3 *** Q8VZ57_ARATH)	Solyc06g068230	Tetratricopeptide repeat (TPR)-like superfamily protein (AHRD V3.3 *** A0A2U1MYN5_ARTAN)
6	40356471	INDEL	0.8289	0.2086	-0.6203	GAA	GAAA	GAA/GAAA	GAA/GAAA	GAAA/GAAA	5_prime_UTR_variant	Solyc06g068910	Receptor-like kinase 1 (AHRD V3.3 *** A0A061FVY1_THECC)
6	39744725	SNP	0.7857	0.1654	-0.6203	C	T	C/T	C/T	T/T	stop_gained	Solyc06g067930	Cytochrome P450 (AHRD V3.3 *** A0A200PQL3_9MAGN)
6	39325445	SNP	0.8477	0.2276	-0.6201	C	T	C/T	C/T	T/T	upstream_gene_variant	Solyc06g066400	Dolichol phosphate-mannose biosynthesis regulatory protein (AHRD V3.3 *** A0A2G3C7S3_CAPCH)
8	3742406	SNP	0.697	0.0769	-0.62	C	G	C/G	G/G	G/G	intergenic_region	Solyc08g014120	ethylene responssive protein 33	Solyc08g014130	Isopropylmalate synthase (AHRD V3.3 *** K4CJ46_SOLLC)
6	38738359	SNP	0.8571	0.2373	-0.6199	A	T	A/T	A/T	T/T	upstream_gene_variant	Solyc06g065680	cyclin A2
6	40552896	SNP	0.8333	0.2134	-0.6199	T	G	T/G	T/G	G/G	upstream_gene_variant	Solyc06g069130	Kinesin-like protein (AHRD V3.3 *** A0A2G2WLN7_CAPBA)
6	39734168	INDEL	0.7258	0.106	-0.6198	GAAAA	GAAAAAA	GAAAA/GAAAAAA	GAAAA/GAAAAAA	GAAAAAA/GAAAAAA	upstream_gene_variant	Solyc06g067910	DUF642 domain-containing protein (AHRD V3.3 *** A0A1Q3BMB3_CEPFO)
6	40477482	INDEL	0.8512	0.2314	-0.6198	TTAAA	TA	TTAAA/TA	TTAAA/TA	TA/TA	upstream_gene_variant	Solyc06g069040	glutathione S-transferase T4
6	40233067	SNP	0.8253	0.2056	-0.6197	C	A	C/A	C/A	A/A	upstream_gene_variant	Solyc06g068710	40S ribosomal protein S27 (AHRD V3.3 *** A0A2G2WLL6_CAPBA)
6	38301429	SNP	0.7911	0.1714	-0.6197	A	T	A/T	A/T	T/T	synonymous_variant	Solyc06g065210	Neutral/alkaline invertase (AHRD V3.3 *** I0CL58_MANES)
6	39415407	SNP	0.7985	0.1788	-0.6197	G	T	G/T	G/T	T/T	upstream_gene_variant	Solyc06g066520	Avr9/Cf-9 rapidly elicited protein 146 (AHRD V3.3 *** Q9FQZ6_TOBAC)
6	40176832	SNP	0.8591	0.2394	-0.6196	A	G	A/G	A/G	G/G	upstream_gene_variant	Solyc06g068620	elongation factor (AHRD V3.3 *-* AT5G43150.1)
6	40388580	SNP	0.8788	0.2593	-0.6195	G	A	G/A	G/A	A/A	upstream_gene_variant	Solyc06g068930	Jasmonate ZIM domain protein g (AHRD V3.3 *** I3WTA5_NICAT)
6	40209091	SNP	0.8211	0.2016	-0.6195	A	T	A/T	A/T	T/T	upstream_gene_variant	Solyc06g068670	ACT domain-containing protein (AHRD V3.3 *** A0A2U1QDU0_ARTAN)
6	39527706	SNP	0.8456	0.2262	-0.6194	T	C	T/C	T/C	C/C	synonymous_variant	Solyc06g066670	RNA helicase DEAH-box20
6	40399747	SNP	0.9037	0.2843	-0.6194	C	A	C/C	C/A	A/A	synonymous_variant	Solyc06g068940	Calcium-dependent lipid-binding (CaLB domain) family protein (AHRD V3.3 *** A0A2U1LMA8_ARTAN)
6	39734440	SNP	0.7959	0.1768	-0.6191	T	C	T/C	T/C	C/C	upstream_gene_variant	Solyc06g067910	DUF642 domain-containing protein (AHRD V3.3 *** A0A1Q3BMB3_CEPFO)
6	39481508	SNP	0.8483	0.2292	-0.6191	T	C	T/C	T/C	C/C	upstream_gene_variant	Solyc06g066590	Protein PLANT CADMIUM RESISTANCE 8 (AHRD V3.3 *** A0A2G2WLP0_CAPBA)
6	40854867	SNP	0.8889	0.2699	-0.619	A	G	A/A	A/G	G/G	upstream_gene_variant	Solyc06g069480	Helicase (AHRD V3.3 *** A0A200R859_9MAGN)
6	39804140	INDEL	0.8095	0.1905	-0.619	GAAA	GAAAA	GAAA/GAAAA	GAAA/GAAAA	GAAAA/GAAAA	splice_region_variant&intron_variant	Solyc06g068040	Pectin lyase-like superfamily protein (AHRD V3.3 *** A0A2U1NJW4_ARTAN)
6	40199877	INDEL	0.8462	0.2273	-0.6189	ATT	ATTT	ATT/ATTT	ATT/ATTT	ATTT/ATTT	upstream_gene_variant	Solyc06g068650	4-coumarate:CoA ligase (AHRD V3.3 *** Q42879_LITER)
6	40929095	SNP	0.8431	0.2242	-0.6189	G	A	G/A	G/A	A/A	downstream_gene_variant	Solyc06g069520	Protein Asterix (AHRD V3.3 *** A0A2G2WM88_CAPBA)
6	39593892	SNP	0.7902	0.1713	-0.6189	A	T	A/T	A/T	T/T	upstream_gene_variant	Solyc06g066780	DNA repair protein XRCC1 (AHRD V3.3 *** A0A2G2VAW6_CAPBA)
6	39289378	SNP	0.8898	0.271	-0.6187	C	A	C/C	C/A	A/A	upstream_gene_variant	Solyc06g066345	Retrovirus-related Pol polyprotein from transposon TNT 1-94 (AHRD V3.3 *-* A0A2K3LWA1_TRIPR)
6	40334121	SNP	0.8701	0.2516	-0.6186	T	A	T/A	T/A	A/A	upstream_gene_variant	Solyc06g068870	bHLH transcription factor 087
6	40813133	INDEL	0.8786	0.26	-0.6186	CTACATATTTACATATT	CTACATATT	CTACATATTTACATATT/CTACATATT	CTACATATTTACATATT/CTACATATT	CTACATATT/CTACATATT	intron_variant	Solyc06g069430	FRUITFULL-like MADS-box 1
6	39164628	SNP	0.8543	0.2358	-0.6185	T	A	T/A	T/A	A/A	upstream_gene_variant	Solyc06g066210	Unknown protein
6	39203990	SNP	0.8493	0.2308	-0.6185	G	A	G/A	G/A	A/A	intron_variant	Solyc06g066245	Unknown protein
6	40258779	INDEL	0.8314	0.213	-0.6184	TTAATAA	TTAA	TTAATAA/TTAA	TTAATAA/TTAA	TTAA/TTAA	upstream_gene_variant	Solyc06g068770	DB279
6	39421441	SNP	0.8333	0.2151	-0.6182	C	G	C/G	C/G	G/G	downstream_gene_variant	Solyc06g066530	DUF1677 domain-containing protein (AHRD V3.3 *** A0A1Q3DB84_CEPFO)
6	38893242	SNP	0.8226	0.2044	-0.6182	G	C	G/C	G/C	C/C	upstream_gene_variant	Solyc06g065820	Ethylene Response Factor H.1
6	40893705	SNP	0.8255	0.2077	-0.6179	A	G	A/G	A/G	G/G	upstream_gene_variant	Solyc06g069490	Transmembrane protein adipocyte-associated 1 (AHRD V3.3 *** A0A2U1LW35_ARTAN)
6	38237543	SNP	0.8571	0.2393	-0.6179	T	C	T/C	T/C	C/C	upstream_gene_variant	Solyc06g065073	Proteinase inhibitor type-2 (AHRD V3.3 *-* A0A2G2XU31_CAPAN)
6	39182993	SNP	0.8125	0.1947	-0.6178	C	T	C/T	C/T	T/T	upstream_gene_variant	Solyc06g066230	Cytochrome 71D7 (AHRD V3.3 *** A0A2G3C7P6_CAPCH)
6	39271960	SNP	0.8537	0.236	-0.6177	C	T	C/T	C/T	T/T	downstream_gene_variant	Solyc06g066340	Homeodomain-like superfamily protein (AHRD V3.3 *-* A0A2U1QD82_ARTAN)
6	39862126	SNP	0.863	0.2453	-0.6177	G	T	G/T	G/T	T/T	upstream_gene_variant	Solyc06g068130	Tetratricopeptide repeat (TPR)-like superfamily protein (AHRD V3.3 *-* F4K464_ARATH)
6	40393715	INDEL	0.9833	0.3656	-0.6177	AAT	AATCAT	AAT/AAT	AAT/AATCAT	AATCAT/AATCAT	conservative_inframe_insertion	Solyc06g068930	Jasmonate ZIM domain protein g (AHRD V3.3 *** I3WTA5_NICAT)
6	40020454	SNP	0.7805	0.1629	-0.6176	C	T	C/T	C/T	T/T	upstream_gene_variant	Solyc06g068410	Polynucleotidyl transferase, ribonuclease H-like superfamily protein (AHRD V3.3 *** F4HU15_ARATH)
6	40327827	SNP	0.894	0.2764	-0.6176	A	G	A/A	A/G	G/G	missense_variant	Solyc06g068860	Alpha-mannosidase (AHRD V3.3 *** E0XN34_SOLLC)
6	39776172	SNP	0.8489	0.2313	-0.6176	T	A	T/A	T/A	A/A	downstream_gene_variant	Solyc06g067980	repressed By RIM101 protein 1 (AHRD V3.3 --* XP_011091441.1)
6	39539990	SNP	0.8377	0.2201	-0.6175	T	A	T/A	T/A	A/A	upstream_gene_variant	Solyc06g066680	Mitochondrial carrier protein (AHRD V3.3 *** A0A200PP03_9MAGN)
6	40396052	INDEL	0.8425	0.225	-0.6175	GAAAAAAAAA	GAAAAAAA	GAAAAAAA/GAAAAAAA	GAAAAAAA/GAAAAAAA	GAAAAAAA/GAAAAAAA	upstream_gene_variant	Solyc06g068940	Calcium-dependent lipid-binding (CaLB domain) family protein (AHRD V3.3 *** A0A2U1LMA8_ARTAN)
[truncated: 2,943 more rows]

## Sheet: Table S9
Table S9. The QTLseq analysis of the susceptible bulk yielded results that include the SNPindex and ΔSNPindex values.
[truncated: 3,642 more rows]

[truncated: 6 more sheets: Table S10, Table S11, Table S12, Table S13, Table S14, Table S15]
